# Supplementary material for: Isoviolanthin suppresses IL-1β-induced inflammatory and catabolic responses in chondrocytes
Source: Front Pharmacol. 2026 May 22;17:1809512. doi: 10.3389/fphar.2026.1809512 (PMC13237640; doi:10.3389/fphar.2026.1809512)
Supplement: Supplementary file 2 [file DataSheet4.xlsx]

## Sheet: KEGG
category	subcategory	ID	Description	GeneRatio	BgRatio	RichFactor	FoldEnrichment	zScore	pvalue	p.adjust	qvalue	geneID	Count
Human Diseases	Cardiovascular disease	hsa05417	Lipid and atherosclerosis	28/131	216/9434	0.12963	9.33531	14.7055	7.4e-20	2e-17	8.33e-18	CALM1/IL6/MAPK10/MAPK14/HSP90AA1/MMP3/HSPA8/PPARG/NOS3/SRC/AKT1/SOD2/GSK3B/PDPK1/CYP2C9/RHOA/JAK2/MMP9/MAPK8/SELP/CCL5/CASP3/MMP1/HRAS/PTK2/RXRA/MAPK1/SELE	28
Human Diseases	Cancer: specific types	hsa05215	Prostate cancer	18/131	106/9434	0.169811	12.229	13.7959	3.88e-15	5.25e-13	2.18e-13	CREB1/GSTP1/EGFR/HSP90AA1/MMP3/AR/FGFR1/PLAU/AKT1/IGF1R/GSK3B/PDPK1/MMP9/IGF1/FGFR2/HRAS/RAF1/MAPK1	18
Organismal Systems	Endocrine system	hsa04926	Relaxin signaling pathway	19/131	130/9434	0.146154	10.5253	12.9767	1.12e-14	1.01e-12	4.22e-13	CREB1/VEGFA/TGFBR2/EGFR/MAPK10/MAPK14/NOS3/SRC/TGFBR1/AKT1/NOS2/MMP13/MMP9/MAPK8/MMP1/HRAS/RAF1/MMP2/MAPK1	19
Human Diseases	Endocrine and metabolic disease	hsa04933	AGE-RAGE signaling pathway in diabetic complications	17/131	101/9434	0.168317	12.1214	13.3339	2.76e-14	1.87e-12	7.78e-13	IL6/NOX4/VEGFA/TGFBR2/MAPK10/MAPK14/NOS3/TGFBR1/AKT1/JAK2/MAPK8/CASP3/HRAS/STAT1/MMP2/MAPK1/SELE	17
Human Diseases	Drug resistance: antineoplastic	hsa01521	EGFR tyrosine kinase inhibitor resistance	15/131	80/9434	0.1875	13.5029	13.3262	1.88e-13	1.02e-11	4.25e-12	IL6/VEGFA/EGFR/SRC/KDR/AKT1/IGF1R/GSK3B/JAK2/IGF1/MET/FGFR2/HRAS/RAF1/MAPK1	15
Human Diseases	Drug resistance: antineoplastic	hsa01522	Endocrine resistance	16/131	99/9434	0.161616	11.6388	12.6271	3.22e-13	1.45e-11	6.04e-12	ESR2/EGFR/MAPK10/MAPK14/ESR1/SRC/AKT1/IGF1R/MMP9/MAPK8/IGF1/HRAS/PTK2/RAF1/MMP2/MAPK1	16
Human Diseases	Cancer: overview	hsa05205	Proteoglycans in cancer	21/131	204/9434	0.102941	7.41334	10.9887	5.03e-13	1.95e-11	8.09e-12	VEGFA/EGFR/MAPK14/ESR1/FGFR1/SRC/KDR/PLAU/AKT1/IGF1R/PDPK1/RHOA/MMP9/IGF1/MET/CASP3/HRAS/PTK2/RAF1/MMP2/MAPK1	21
Environmental Information Processing	Signal transduction	hsa04151	PI3K-Akt signaling pathway	26/131	362/9434	0.0718232	5.17237	9.60582	3.08e-12	1.04e-10	4.33e-11	CREB1/IL2/IL6/VEGFA/EGFR/HSP90AA1/NOS3/FGFR1/KDR/AKT1/SYK/IGF1R/GSK3B/PDPK1/JAK2/KIT/JAK3/IGF1/MET/FGFR2/PIK3CG/HRAS/PTK2/RXRA/RAF1/MAPK1	26
Human Diseases	Infectious disease: bacterial	hsa05152	Tuberculosis	19/131	182/9434	0.104396	7.51808	10.5363	5.57e-12	1.65e-10	6.86e-11	CALM1/CREB1/IL6/MAPK10/MAPK14/CTSS/CTSD/SRC/AKT1/SYK/NOS2/RHOA/JAK2/MAPK8/CASP3/CD209/STAT1/RAF1/MAPK1	19
Organismal Systems	Endocrine system	hsa04915	Estrogen signaling pathway	17/131	139/9434	0.122302	8.80762	11.004	6.09e-12	1.65e-10	6.86e-11	CALM1/CREB1/ESR2/EGFR/HSP90AA1/HSPA8/CTSD/NOS3/ESR1/SRC/AKT1/PGR/MMP9/HRAS/RAF1/MMP2/MAPK1	17
Organismal Systems	Endocrine system	hsa04917	Prolactin signaling pathway	13/131	71/9434	0.183099	13.1859	12.23	1.15e-11	2.67e-10	1.11e-10	ESR2/MAPK10/MAPK14/ESR1/SRC/AKT1/GSK3B/JAK2/MAPK8/HRAS/STAT1/RAF1/MAPK1	13
Organismal Systems	Immune system	hsa04625	C-type lectin receptor signaling pathway	15/131	105/9434	0.142857	10.2879	11.3565	1.18e-11	2.67e-10	1.11e-10	CALM1/IL2/IL6/MAPK10/MAPK14/SRC/AKT1/SYK/RHOA/MAPK8/HRAS/CD209/STAT1/RAF1/MAPK1	15
Environmental Information Processing	Signal transduction	hsa04068	FoxO signaling pathway	16/131	133/9434	0.120301	8.66349	10.5618	3.43e-11	7.16e-10	2.98e-10	IL6/TGFBR2/EGFR/MAPK10/MAPK14/TGFBR1/AKT1/SOD2/IGF1R/PDPK1/MAPK8/IGF1/CAT/HRAS/RAF1/MAPK1	16
Organismal Systems	Immune system	hsa04657	IL-17 signaling pathway	14/131	95/9434	0.147368	10.6128	11.174	3.87e-11	7.48e-10	3.11e-10	IL6/MAPK10/MAPK14/HSP90AA1/MMP3/GSK3B/S100A9/MMP13/MMP9/MAPK8/CASP3/MMP1/MAPK1/LCN2	14
Human Diseases	Infectious disease: viral	hsa05161	Hepatitis B	17/131	163/9434	0.104294	7.51079	9.94978	8.08e-11	1.46e-09	6.07e-10	CREB1/IL6/TGFBR2/MAPK10/MAPK14/SRC/TGFBR1/AKT1/JAK2/MMP9/MAPK8/JAK3/CASP3/HRAS/STAT1/RAF1/MAPK1	17
Human Diseases	Cardiovascular disease	hsa05418	Fluid shear stress and atherosclerosis	16/131	142/9434	0.112676	8.1144	10.1362	9.38e-11	1.59e-09	6.6e-10	CALM1/VEGFA/GSTP1/MAPK10/MAPK14/HSP90AA1/NOS3/SRC/KDR/AKT1/RHOA/MMP9/MAPK8/PTK2/MMP2/SELE	16
Human Diseases	Cancer: specific types	hsa05219	Bladder cancer	10/131	41/9434	0.243902	17.5647	12.6131	1.47e-10	2.34e-09	9.72e-10	VEGFA/EGFR/SRC/TYMP/MMP9/MMP1/HRAS/RAF1/MMP2/MAPK1	10
Human Diseases	Infectious disease: viral	hsa05167	Kaposi sarcoma-associated herpesvirus infection	18/131	196/9434	0.0918367	6.61365	9.42396	1.81e-10	2.72e-09	1.13e-09	CALM1/CREB1/IL6/VEGFA/MAPK10/MAPK14/SRC/AKT1/SYK/GSK3B/JAK2/MAPK8/PIK3CG/CASP3/HRAS/STAT1/RAF1/MAPK1	18
Cellular Processes	Cellular community - eukaryotes	hsa04510	Focal adhesion	18/131	203/9434	0.08867	6.38559	9.20462	3.23e-10	4.61e-09	1.91e-09	VEGFA/EGFR/MAPK10/SRC/KDR/AKT1/IGF1R/GSK3B/PDPK1/RHOA/XIAP/MAPK8/IGF1/MET/HRAS/PTK2/RAF1/MAPK1	18
Cellular Processes	Cell growth and death	hsa04210	Apoptosis	15/131	137/9434	0.109489	7.88488	9.6324	5.67e-10	7.68e-09	3.19e-09	MAPK10/CTSS/CTSD/CTSB/PARP1/CTSK/AKT1/PDPK1/XIAP/MAPK8/CASP3/CTSF/HRAS/RAF1/MAPK1	15
Environmental Information Processing	Signal transduction	hsa04668	TNF signaling pathway	14/131	119/9434	0.117647	8.47238	9.73398	8.44e-10	1.09e-08	4.53e-09	CREB1/IL6/MAPK10/MAPK14/MMP3/AKT1/ADAM17/XIAP/MMP9/MAPK8/CCL5/CASP3/MAPK1/SELE	14
Human Diseases	Cancer: overview	hsa05208	Chemical carcinogenesis - reactive oxygen species	18/131	227/9434	0.0792952	5.71046	8.52445	1.99e-09	2.45e-08	1.02e-08	NOX4/VEGFA/EGFR/MAPK10/MAPK14/SRC/AKT1/SOD2/PTPN1/PDPK1/AKR1C2/MAPK8/MET/CAT/HRAS/PTK2/RAF1/MAPK1	18
Human Diseases	Cancer: specific types	hsa05210	Colorectal cancer	12/131	87/9434	0.137931	9.93314	9.93291	2.26e-09	2.67e-08	1.11e-08	TGFBR2/EGFR/MAPK10/TGFBR1/AKT1/GSK3B/RHOA/MAPK8/CASP3/HRAS/RAF1/MAPK1	12
Organismal Systems	Immune system	hsa04659	Th17 cell differentiation	13/131	109/9434	0.119266	8.58898	9.4563	2.95e-09	3.33e-08	1.39e-08	IL2/IL6/TGFBR2/MAPK10/MAPK14/HSP90AA1/TGFBR1/JAK2/MAPK8/JAK3/STAT1/RXRA/MAPK1	13
Human Diseases	Infectious disease: parasitic	hsa05145	Toxoplasmosis	13/131	112/9434	0.116071	8.35891	9.29645	4.14e-09	4.49e-08	1.87e-08	MAPK10/MAPK14/HSPA8/AKT1/PDPK1/NOS2/XIAP/JAK2/MAPK8/PIK3CG/CASP3/STAT1/MAPK1	13
Environmental Information Processing	Signal transduction	hsa04010	MAPK signaling pathway	20/131	300/9434	0.0666667	4.80102	7.93924	4.83e-09	4.91e-08	2.04e-08	VEGFA/TGFBR2/EGFR/MAPK10/MAPK14/HSPA8/FGFR1/KDR/TGFBR1/AKT1/IGF1R/KIT/MAPK8/IGF1/MET/FGFR2/CASP3/HRAS/RAF1/MAPK1	20
Environmental Information Processing	Signal transduction	hsa04015	Rap1 signaling pathway	17/131	212/9434	0.0801887	5.77481	8.34373	4.9e-09	4.91e-08	2.04e-08	CALM1/VEGFA/EGFR/MAPK14/FGFR1/SRC/KDR/AKT1/IGF1R/RHOA/KIT/IGF1/MET/FGFR2/HRAS/RAF1/MAPK1	17
Human Diseases	Cancer: overview	hsa05207	Chemical carcinogenesis - receptor activation	17/131	217/9434	0.078341	5.64175	8.20854	6.97e-09	6.75e-08	2.8e-08	CREB1/VEGFA/ESR2/EGFR/HSP90AA1/AR/ESR1/SRC/AKT1/PGR/XIAP/JAK2/PPARA/HRAS/RXRA/RAF1/MAPK1	17
Environmental Information Processing	Signal transduction	hsa04370	VEGF signaling pathway	10/131	60/9434	0.166667	12.0025	10.1451	7.89e-09	7.38e-08	3.07e-08	VEGFA/MAPK14/NOS3/SRC/KDR/AKT1/HRAS/PTK2/RAF1/MAPK1	10
Human Diseases	Infectious disease: bacterial	hsa05133	Pertussis	11/131	78/9434	0.141026	10.156	9.63512	8.56e-09	7.73e-08	3.21e-08	CALM1/IL6/MAPK10/MAPK14/C1R/NOS2/RHOA/MAPK8/CASP3/C1S/MAPK1	11
Organismal Systems	Endocrine system	hsa04935	Growth hormone synthesis, secretion and action	13/131	122/9434	0.106557	7.67376	8.80396	1.19e-08	1.04e-07	4.33e-08	CREB1/MAPK10/MAPK14/AKT1/GSK3B/JAK2/MAPK8/IGF1/HRAS/PTK2/STAT1/RAF1/MAPK1	13
Human Diseases	Cardiovascular disease	hsa05415	Diabetic cardiomyopathy	16/131	205/9434	0.0780488	5.6207	7.93701	2.11e-08	1.79e-07	7.44e-08	TGFBR2/MAPK10/MAPK14/CMA1/CTSD/NOS3/GSR/PARP1/REN/TGFBR1/AKT1/GSK3B/MMP9/MAPK8/PPARA/MMP2	16
Environmental Information Processing	Signal transduction	hsa04014	Ras signaling pathway	17/131	238/9434	0.0714286	5.14395	7.68338	2.78e-08	2.28e-07	9.5e-08	CALM1/VEGFA/EGFR/MAPK10/FGFR1/KDR/AKT1/IGF1R/RHOA/KIT/MAPK8/IGF1/MET/FGFR2/HRAS/RAF1/MAPK1	17
Human Diseases	Infectious disease: viral	hsa05163	Human cytomegalovirus infection	16/131	226/9434	0.0707965	5.09843	7.4001	8.33e-08	6.64e-07	2.76e-07	CALM1/CREB1/IL6/VEGFA/EGFR/MAPK14/SRC/AKT1/GSK3B/RHOA/CCL5/CASP3/HRAS/PTK2/RAF1/MAPK1	16
Human Diseases	Cancer: specific types	hsa05212	Pancreatic cancer	10/131	77/9434	0.12987	9.35263	8.73272	9.41e-08	7.29e-07	3.03e-07	VEGFA/TGFBR2/EGFR/MAPK10/TGFBR1/AKT1/MAPK8/STAT1/RAF1/MAPK1	10
Human Diseases	Cancer: specific types	hsa05224	Breast cancer	13/131	148/9434	0.0878378	6.32567	7.74889	1.22e-07	9.17e-07	3.81e-07	ESR2/EGFR/ESR1/FGFR1/AKT1/PGR/IGF1R/GSK3B/KIT/IGF1/HRAS/RAF1/MAPK1	13
Human Diseases	Infectious disease: parasitic	hsa05142	Chagas disease	11/131	103/9434	0.106796	7.69095	8.10198	1.64e-07	1.2e-06	4.98e-07	IL2/IL6/TGFBR2/MAPK10/MAPK14/TGFBR1/AKT1/NOS2/MAPK8/CCL5/MAPK1	11
Human Diseases	Infectious disease: viral	hsa05171	Coronavirus disease - COVID-19	16/131	238/9434	0.0672269	4.84136	7.12235	1.7e-07	1.22e-06	5.05e-07	IL2/IL6/EGFR/MAPK10/MAPK14/MMP3/C1R/F2/SYK/ADAM17/MAPK8/SELP/C1S/MMP1/STAT1/MAPK1	16
Environmental Information Processing	Signal transduction	hsa04012	ErbB signaling pathway	10/131	86/9434	0.116279	8.37387	8.15144	2.73e-07	1.9e-06	7.89e-07	EGFR/MAPK10/SRC/AKT1/GSK3B/MAPK8/HRAS/PTK2/RAF1/MAPK1	10
Organismal Systems	Immune system	hsa04664	Fc epsilon RI signaling pathway	9/131	69/9434	0.130435	9.3933	8.30333	4.08e-07	2.77e-06	1.15e-06	MAPK10/MAPK14/AKT1/SYK/PDPK1/MAPK8/HRAS/RAF1/MAPK1	9
Human Diseases	Infectious disease: bacterial	hsa05120	Epithelial cell signaling in Helicobacter pylori infection	9/131	71/9434	0.126761	9.1287	8.15815	5.24e-07	3.38e-06	1.41e-06	EGFR/MAPK10/MAPK14/SRC/ADAM17/MAPK8/CCL5/MET/CASP3	9
Human Diseases	Cancer: overview	hsa05230	Central carbon metabolism in cancer	9/131	71/9434	0.126761	9.1287	8.15815	5.24e-07	3.38e-06	1.41e-06	EGFR/FGFR1/AKT1/KIT/MET/FGFR2/HRAS/RAF1/MAPK1	9
Cellular Processes	Cellular community - eukaryotes	hsa04520	Adherens junction	10/131	93/9434	0.107527	7.74358	7.75504	5.74e-07	3.54e-06	1.47e-06	TGFBR2/EGFR/FGFR1/SRC/TGFBR1/PTPN1/IGF1R/RHOA/MET/MAPK1	10
Organismal Systems	Endocrine system	hsa04912	GnRH signaling pathway	10/131	93/9434	0.107527	7.74358	7.75504	5.74e-07	3.54e-06	1.47e-06	CALM1/EGFR/MAPK10/MAPK14/SRC/MAPK8/HRAS/RAF1/MMP2/MAPK1	10
Organismal Systems	Development and regeneration	hsa04380	Osteoclast differentiation	12/131	143/9434	0.0839161	6.04324	7.211	6.28e-07	3.78e-06	1.57e-06	CREB1/TGFBR2/MAPK10/MAPK14/PPARG/TGFBR1/CTSK/AKT1/SYK/MAPK8/STAT1/MAPK1	12
Human Diseases	Cancer: specific types	hsa05218	Melanoma	9/131	73/9434	0.123288	8.87859	8.01859	6.68e-07	3.82e-06	1.59e-06	EGFR/FGFR1/AKT1/IGF1R/IGF1/MET/HRAS/RAF1/MAPK1	9
Human Diseases	Cancer: specific types	hsa05223	Non-small cell lung cancer	9/131	73/9434	0.123288	8.87859	8.01859	6.68e-07	3.82e-06	1.59e-06	EGFR/AKT1/PDPK1/JAK3/MET/HRAS/RXRA/RAF1/MAPK1	9
Cellular Processes	Cellular community - eukaryotes	hsa04550	Signaling pathways regulating pluripotency of stem cells	12/131	144/9434	0.0833333	6.00127	7.17634	6.77e-07	3.82e-06	1.59e-06	MAPK14/FGFR1/AKT1/IGF1R/GSK3B/JAK2/JAK3/IGF1/FGFR2/HRAS/RAF1/MAPK1	12
Organismal Systems	Nervous system	hsa04722	Neurotrophin signaling pathway	11/131	120/9434	0.0916667	6.6014	7.32771	7.8e-07	4.31e-06	1.79e-06	CALM1/MAPK10/MAPK14/AKT1/GSK3B/PDPK1/RHOA/MAPK8/HRAS/RAF1/MAPK1	11
Environmental Information Processing	Signal transduction	hsa04071	Sphingolipid signaling pathway	11/131	122/9434	0.0901639	6.49318	7.24655	9.21e-07	4.8e-06	1.99e-06	MAPK10/MAPK14/CTSD/NOS3/AKT1/PDPK1/RHOA/MAPK8/HRAS/RAF1/MAPK1	11
Organismal Systems	Immune system	hsa04660	T cell receptor signaling pathway	11/131	122/9434	0.0901639	6.49318	7.24655	9.21e-07	4.8e-06	1.99e-06	IL2/MAPK10/MAPK14/AKT1/GSK3B/PDPK1/RHOA/MAPK8/HRAS/RAF1/MAPK1	11
Organismal Systems	Endocrine system	hsa04919	Thyroid hormone signaling pathway	11/131	122/9434	0.0901639	6.49318	7.24655	9.21e-07	4.8e-06	1.99e-06	ESR1/SRC/AKT1/GSK3B/PDPK1/HRAS/THRA/STAT1/RXRA/RAF1/MAPK1	11
Human Diseases	Endocrine and metabolic disease	hsa04931	Insulin resistance	10/131	109/9434	0.0917431	6.60691	6.98652	2.51e-06	1.28e-05	5.34e-06	CREB1/IL6/MAPK10/NOS3/AKT1/PTPN1/GSK3B/PDPK1/MAPK8/PPARA	10
Organismal Systems	Immune system	hsa04062	Chemokine signaling pathway	13/131	193/9434	0.0673575	4.85077	6.4138	2.58e-06	1.29e-05	5.38e-06	SRC/AKT1/GSK3B/RHOA/JAK2/CCL5/JAK3/PIK3CG/HRAS/PTK2/STAT1/RAF1/MAPK1	13
Environmental Information Processing	Signal transduction	hsa04066	HIF-1 signaling pathway	10/131	110/9434	0.0909091	6.54684	6.94369	2.73e-06	1.35e-05	5.59e-06	IL6/VEGFA/EGFR/NOS3/AKT1/IGF1R/NOS2/ALDOA/IGF1/MAPK1	10
Organismal Systems	Endocrine system	hsa04914	Progesterone-mediated oocyte maturation	10/131	111/9434	0.0900901	6.48786	6.90138	2.97e-06	1.44e-05	5.97e-06	MAPK10/MAPK14/HSP90AA1/AKT1/PGR/IGF1R/MAPK8/IGF1/RAF1/MAPK1	10
Human Diseases	Infectious disease: bacterial	hsa05135	Yersinia infection	11/131	138/9434	0.0797101	5.74035	6.65657	3.13e-06	1.49e-05	6.18e-06	IL2/IL6/MAPK10/MAPK14/SRC/AKT1/GSK3B/RHOA/MAPK8/PTK2/MAPK1	11
Human Diseases	Infectious disease: viral	hsa05162	Measles	11/131	139/9434	0.0791367	5.69905	6.6228	3.36e-06	1.57e-05	6.52e-06	IL2/IL6/MAPK10/HSPA8/AKT1/GSK3B/MAPK8/JAK3/CASP3/CD209/STAT1	11
Organismal Systems	Endocrine system	hsa04928	Parathyroid hormone synthesis, secretion and action	10/131	115/9434	0.0869565	6.2622	6.73722	4.09e-06	1.88e-05	7.82e-06	CREB1/EGFR/FGFR1/PDE4D/RHOA/MMP13/MMP16/RXRA/RAF1/MAPK1	10
Human Diseases	Cancer: specific types	hsa05226	Gastric cancer	11/131	150/9434	0.0733333	5.28112	6.27169	7.03e-06	3.18e-05	1.32e-05	TGFBR2/EGFR/TGFBR1/AKT1/GSK3B/MET/FGFR2/HRAS/RXRA/RAF1/MAPK1	11
Organismal Systems	Immune system	hsa04611	Platelet activation	10/131	126/9434	0.0793651	5.7155	6.32315	9.3e-06	4.13e-05	1.72e-05	MAPK14/NOS3/SRC/F2/AKT1/SYK/RHOA/PIK3CG/GP1BA/MAPK1	10
Human Diseases	Cancer: specific types	hsa05214	Glioma	8/131	76/9434	0.105263	7.58055	6.83482	9.52e-06	4.16e-05	1.73e-05	CALM1/EGFR/AKT1/IGF1R/IGF1/HRAS/RAF1/MAPK1	8
Cellular Processes	Transport and catabolism	hsa04148	Efferocytosis	11/131	157/9434	0.0700637	5.04566	6.06574	1.09e-05	4.68e-05	1.95e-05	CREB1/MAPK14/PPARG/PPARD/ADAM17/JAK2/CASP3/PTK2/RXRA/ARG1/MAPK1	11
Human Diseases	Infectious disease: viral	hsa05166	Human T-cell leukemia virus 1 infection	13/131	224/9434	0.0580357	4.17946	5.71474	1.32e-05	5.57e-05	2.32e-05	CREB1/IL2/IL6/TGFBR2/MAPK10/TGFBR1/AKT1/MMP7/XIAP/MAPK8/JAK3/HRAS/MAPK1	13
Human Diseases	Cancer: specific types	hsa05213	Endometrial cancer	7/131	59/9434	0.118644	8.54418	6.89766	1.59e-05	6.61e-05	2.75e-05	EGFR/AKT1/GSK3B/PDPK1/HRAS/RAF1/MAPK1	7
Organismal Systems	Immune system	hsa04613	Neutrophil extracellular trap formation	12/131	196/9434	0.0612245	4.4091	5.72305	1.69e-05	6.93e-05	2.88e-05	MAPK14/SRC/AKT1/SYK/HDAC8/ELANE/SELP/PADI4/GP1BA/CTSG/RAF1/MAPK1	12
Organismal Systems	Immune system	hsa04620	Toll-like receptor signaling pathway	9/131	109/9434	0.0825688	5.94621	6.16327	1.93e-05	7.79e-05	3.24e-05	IL6/MAPK10/MAPK14/CTSK/AKT1/MAPK8/CCL5/STAT1/MAPK1	9
Organismal Systems	Endocrine system	hsa04910	Insulin signaling pathway	10/131	138/9434	0.0724638	5.2185	5.92377	2.07e-05	8.26e-05	3.43e-05	CALM1/MAPK10/AKT1/PTPN1/GSK3B/PDPK1/MAPK8/HRAS/RAF1/MAPK1	10
Human Diseases	Cancer: overview	hsa05202	Transcriptional misregulation in cancer	12/131	201/9434	0.0597015	4.29942	5.61065	2.17e-05	8.53e-05	3.54e-05	IL6/TGFBR2/MMP3/PPARG/PLAU/IGF1R/MMP9/ELANE/IGF1/MET/PTK2/RXRA	12
Organismal Systems	Aging	hsa04213	Longevity regulating pathway - multiple species	7/131	62/9434	0.112903	8.13076	6.68443	2.21e-05	8.55e-05	3.55e-05	HSPA8/AKT1/SOD2/IGF1R/IGF1/CAT/HRAS	7
Human Diseases	Cancer: specific types	hsa05225	Hepatocellular carcinoma	11/131	170/9434	0.0647059	4.65981	5.7139	2.3e-05	8.79e-05	3.66e-05	GSTP1/TGFBR2/EGFR/TGFBR1/AKT1/IGF1R/GSK3B/MET/HRAS/RAF1/MAPK1	11
Organismal Systems	Immune system	hsa04610	Complement and coagulation cascades	8/131	88/9434	0.0909091	6.54684	6.20331	2.82e-05	0.000106306	4.42e-05	C1R/F2/PLAU/F10/F7/SERPINA1/C1S/F11	8
Organismal Systems	Aging	hsa04211	Longevity regulating pathway	8/131	90/9434	0.0888889	6.40136	6.10952	3.33e-05	0.000121874	5.07e-05	CREB1/PPARG/AKT1/SOD2/IGF1R/IGF1/CAT/HRAS	8
Human Diseases	Cancer: overview	hsa05235	PD-L1 expression and PD-1 checkpoint pathway in cancer	8/131	90/9434	0.0888889	6.40136	6.10952	3.33e-05	0.000121874	5.07e-05	EGFR/MAPK14/AKT1/JAK2/HRAS/STAT1/RAF1/MAPK1	8
Environmental Information Processing	Signal transduction	hsa04072	Phospholipase D signaling pathway	10/131	149/9434	0.0671141	4.83324	5.59651	4.02e-05	0.000145425	6.04e-05	EGFR/F2/AKT1/SYK/RHOA/KIT/PIK3CG/HRAS/RAF1/MAPK1	10
Organismal Systems	Immune system	hsa04658	Th1 and Th2 cell differentiation	8/131	93/9434	0.0860215	6.19486	5.97404	4.22e-05	0.000150574	6.26e-05	IL2/MAPK10/MAPK14/JAK2/MAPK8/JAK3/STAT1/MAPK1	8
Organismal Systems	Development and regeneration	hsa04360	Axon guidance	11/131	184/9434	0.0597826	4.30526	5.3727	4.79e-05	0.000168561	7.01e-05	BMP7/SRC/EPHB4/GSK3B/PDPK1/RHOA/MET/HRAS/PTK2/RAF1/MAPK1	11
Organismal Systems	Immune system	hsa04621	NOD-like receptor signaling pathway	11/131	189/9434	0.0582011	4.19136	5.259	6.12e-05	0.000212476	8.83e-05	IL6/MAPK10/MAPK14/HSP90AA1/CTSB/RHOA/XIAP/MAPK8/CCL5/STAT1/MAPK1	11
Human Diseases	Endocrine and metabolic disease	hsa04932	Non-alcoholic fatty liver disease	10/131	157/9434	0.0636943	4.58696	5.37801	6.28e-05	0.000215519	8.96e-05	IL6/MAPK10/MAPK14/PPARG/AKT1/GSK3B/MAPK8/PPARA/CASP3/RXRA	10
Human Diseases	Cancer: overview	hsa05231	Choline metabolism in cancer	8/131	99/9434	0.0808081	5.81942	5.7201	6.62e-05	0.000224301	9.32e-05	EGFR/MAPK10/AKT1/PDPK1/MAPK8/HRAS/RAF1/MAPK1	8
Human Diseases	Infectious disease: viral	hsa05160	Hepatitis C	10/131	159/9434	0.0628931	4.52926	5.32567	6.99e-05	0.000233917	9.72e-05	EGFR/AKT1/GSK3B/PPARA/CASP3/HRAS/STAT1/RXRA/RAF1/MAPK1	10
Organismal Systems	Endocrine system	hsa03320	PPAR signaling pathway	7/131	76/9434	0.0921053	6.63299	5.85063	8.36e-05	0.000276273	0.000114823	PPARG/PPARD/FABP4/PDPK1/PPARA/MMP1/RXRA	7
Cellular Processes	Transport and catabolism	hsa04140	Autophagy - animal	10/131	169/9434	0.0591716	4.26126	5.07639	0.000116465	0.000380264	0.000158043	MAPK10/CTSD/CTSB/AKT1/IGF1R/PDPK1/MAPK8/HRAS/RAF1/MAPK1	10
Environmental Information Processing	Signal transduction	hsa04371	Apelin signaling pathway	9/131	140/9434	0.0642857	4.62955	5.13411	0.000137729	0.000444341	0.000184675	CALM1/NOS3/TGFBR1/AKT1/NOS2/PIK3CG/HRAS/RAF1/MAPK1	9
Human Diseases	Endocrine and metabolic disease	hsa04936	Alcoholic liver disease	9/131	144/9434	0.0625	4.50095	5.02353	0.000170657	0.000544094	0.000226133	IL6/NOX4/MAPK10/MAPK14/AKT1/GSK3B/MAPK8/PPARA/CASP3	9
Human Diseases	Infectious disease: bacterial	hsa05132	Salmonella infection	12/131	251/9434	0.0478088	3.44296	4.6549	0.000185564	0.000584743	0.000243028	IL6/MAPK10/MAPK14/HSP90AA1/AKT1/RHOA/MAPK8/PIK3CG/CASP3/HRAS/RAF1/MAPK1	12
Metabolism	Amino acid metabolism	hsa00220	Arginine biosynthesis	4/131	23/9434	0.173913	12.5244	6.56619	0.000256219	0.000798107	0.000331705	NOS3/OTC/NOS2/ARG1	4
Organismal Systems	Endocrine system	hsa04921	Oxytocin signaling pathway	9/131	155/9434	0.0580645	4.18153	4.73915	0.000296628	0.000913479	0.000379655	CALM1/EGFR/NOS3/SRC/RHOA/PIK3CG/HRAS/RAF1/MAPK1	9
Cellular Processes	Cell growth and death	hsa04218	Cellular senescence	9/131	157/9434	0.0573248	4.12826	4.69028	0.000326245	0.000993398	0.000412871	CALM1/IL6/TGFBR2/MAPK14/TGFBR1/AKT1/HRAS/RAF1/MAPK1	9
Environmental Information Processing	Signal transduction	hsa04150	mTOR signaling pathway	9/131	158/9434	0.056962	4.10214	4.66614	0.000341947	0.00102947	0.000427865	AKT1/IGF1R/GSK3B/PDPK1/RHOA/IGF1/HRAS/RAF1/MAPK1	9
Human Diseases	Cancer: specific types	hsa05221	Acute myeloid leukemia	6/131	68/9434	0.0882353	6.35429	5.25809	0.000345691	0.00102947	0.000427865	PPARD/AKT1/KIT/HRAS/RAF1/MAPK1	6
Cellular Processes	Cell motility	hsa04810	Regulation of actin cytoskeleton	11/131	232/9434	0.0474138	3.41452	4.41857	0.000372225	0.00109644	0.000455698	EGFR/FGFR1/SRC/F2/AKT1/RHOA/FGFR2/HRAS/PTK2/RAF1/MAPK1	11
Organismal Systems	Endocrine system	hsa04920	Adipocytokine signaling pathway	6/131	70/9434	0.0857143	6.17274	5.15451	0.000404847	0.00116717	0.000485091	MAPK10/AKT1/JAK2/MAPK8/PPARA/RXRA	6
Human Diseases	Cancer: specific types	hsa05211	Renal cell carcinoma	6/131	70/9434	0.0857143	6.17274	5.15451	0.000404847	0.00116717	0.000485091	VEGFA/AKT1/MET/HRAS/RAF1/MAPK1	6
Environmental Information Processing	Signal transduction	hsa04022	cGMP-PKG signaling pathway	9/131	166/9434	0.0542169	3.90444	4.47995	0.000491502	0.00139364	0.000579217	CALM1/CREB1/NOS3/PDE5A/AKT1/RHOA/PIK3CG/RAF1/MAPK1	9
Organismal Systems	Endocrine system	hsa04916	Melanogenesis	7/131	101/9434	0.0693069	4.99116	4.78518	0.000493688	0.00139364	0.000579217	CALM1/CREB1/GSK3B/KIT/HRAS/RAF1/MAPK1	7
Cellular Processes	Transport and catabolism	hsa04142	Lysosome	8/131	133/9434	0.0601504	4.33175	4.59179	0.000511196	0.00142819	0.000593575	CTSS/CTSD/CTSB/CTSK/HEXB/ARSA/CTSF/CTSG	8
Environmental Information Processing	Signal transduction	hsa04630	JAK-STAT signaling pathway	9/131	168/9434	0.0535714	3.85796	4.43521	0.00053628	0.00148298	0.000616348	IL2/IL6/EGFR/AKT1/JAK2/JAK3/HRAS/STAT1/RAF1	9
Metabolism	Global and overview maps	hsa01230	Biosynthesis of amino acids	6/131	75/9434	0.08	5.76122	4.91228	0.000587578	0.00159234	0.000661798	CBS/PAH/OTC/ALDOA/TPI1/ARG1	6
Human Diseases	Drug resistance: antineoplastic	hsa01524	Platinum drug resistance	6/131	75/9434	0.08	5.76122	4.91228	0.000587578	0.00159234	0.000661798	GSTP1/AKT1/PDPK1/XIAP/CASP3/MAPK1	6
Human Diseases	Cancer: specific types	hsa05220	Chronic myeloid leukemia	6/131	77/9434	0.0779221	5.61158	4.82143	0.000676399	0.00181489	0.000754296	TGFBR2/TGFBR1/AKT1/HRAS/RAF1/MAPK1	6
Human Diseases	Infectious disease: viral	hsa05170	Human immunodeficiency virus 1 infection	10/131	213/9434	0.0469484	3.381	4.1707	0.000745382	0.00198038	0.000823074	CALM1/MAPK10/MAPK14/AKT1/MAPK8/CASP3/HRAS/PTK2/RAF1/MAPK1	10
Human Diseases	Infectious disease: bacterial	hsa05131	Shigellosis	11/131	253/9434	0.0434783	3.1311	4.07725	0.000770243	0.00202656	0.000842269	EGFR/MAPK10/MAPK14/SRC/AKT1/GSK3B/RHOA/MAPK8/CCL5/PTK2/MAPK1	11
Cellular Processes	Cell growth and death	hsa04215	Apoptosis - multiple species	4/131	32/9434	0.125	9.00191	5.38031	0.000944655	0.00246155	0.00102306	MAPK10/XIAP/MAPK8/CASP3	4
Environmental Information Processing	Signal transduction	hsa04024	cAMP signaling pathway	10/131	226/9434	0.0442478	3.18652	3.94797	0.00117266	0.00302658	0.00125789	CALM1/CREB1/MAPK10/PDE4D/AKT1/RHOA/MAPK8/PPARA/RAF1/MAPK1	10
Organismal Systems	Nervous system	hsa04730	Long-term depression	5/131	60/9434	0.0833333	6.00127	4.61151	0.00141716	0.00362311	0.00150582	IGF1R/IGF1/HRAS/RAF1/MAPK1	5
Environmental Information Processing	Signal transduction	hsa04152	AMPK signaling pathway	7/131	122/9434	0.057377	4.13202	4.13174	0.00151218	0.00382992	0.00159177	CREB1/PPARG/AKT1/IGF1R/PDPK1/HMGCR/IGF1	7
Organismal Systems	Immune system	hsa04662	B cell receptor signaling pathway	6/131	91/9434	0.0659341	4.74826	4.2634	0.00162392	0.00405154	0.00168388	AKT1/SYK/GSK3B/HRAS/RAF1/MAPK1	6
Cellular Processes	Cell growth and death	hsa04217	Necroptosis	8/131	159/9434	0.0503145	3.62341	3.95874	0.0016372	0.00405154	0.00168388	MAPK10/HSP90AA1/PARP1/XIAP/JAK2/MAPK8/JAK3/STAT1	8
Human Diseases	Cancer: specific types	hsa05216	Thyroid cancer	4/131	37/9434	0.108108	7.78543	4.90719	0.00164454	0.00405154	0.00168388	PPARG/HRAS/RXRA/MAPK1	4
Human Diseases	Cancer: specific types	hsa05222	Small cell lung cancer	6/131	93/9434	0.0645161	4.64615	4.19303	0.00181567	0.00440002	0.00182871	AKT1/NOS2/XIAP/CASP3/PTK2/RXRA	6
Organismal Systems	Excretory system	hsa04960	Aldosterone-regulated sodium reabsorption	4/131	38/9434	0.105263	7.58055	4.82316	0.00181846	0.00440002	0.00182871	NR3C2/PDPK1/IGF1/MAPK1	4
Human Diseases	Immune disease	hsa05323	Rheumatoid arthritis	6/131	95/9434	0.0631579	4.54833	4.12463	0.00202415	0.0048008	0.00199528	IL6/VEGFA/MMP3/CTSK/CCL5/MMP1	6
Organismal Systems	Endocrine system	hsa04929	GnRH secretion	5/131	65/9434	0.0769231	5.53964	4.35793	0.00202824	0.0048008	0.00199528	ESR2/AKT1/HRAS/RAF1/MAPK1	5
Human Diseases	Infectious disease: bacterial	hsa05130	Pathogenic Escherichia coli infection	9/131	203/9434	0.044335	3.1928	3.74775	0.00203724	0.0048008	0.00199528	IL6/MAPK10/MAPK14/SRC/F2/RHOA/MAPK8/CASP3/MAPK1	9
Human Diseases	Infectious disease: viral	hsa05169	Epstein-Barr virus infection	9/131	204/9434	0.0441176	3.17714	3.73036	0.00210668	0.00492165	0.00204551	IL6/MAPK10/MAPK14/AKT1/SYK/MAPK8/JAK3/CASP3/STAT1	9
Human Diseases	Cancer: overview	hsa05203	Viral carcinogenesis	9/131	205/9434	0.0439024	3.16165	3.71307	0.00217801	0.00504479	0.00209669	CREB1/SRC/SYK/RHOA/HDAC8/JAK3/CASP3/HRAS/MAPK1	9
Organismal Systems	Nervous system	hsa04728	Dopaminergic synapse	7/131	132/9434	0.0530303	3.81899	3.87027	0.00237365	0.00545135	0.00226566	CALM1/CREB1/MAPK10/MAPK14/AKT1/GSK3B/MAPK8	7
Organismal Systems	Sensory system	hsa04750	Inflammatory mediator regulation of TRP channels	6/131	99/9434	0.0606061	4.36456	3.99336	0.00249491	0.00568169	0.0023614	CALM1/MAPK10/MAPK14/SRC/MAPK8/IGF1	6
Human Diseases	Infectious disease: viral	hsa05164	Influenza A	8/131	173/9434	0.0462428	3.33019	3.67057	0.00277749	0.00627249	0.00260694	IL6/AKT1/JAK2/CCL5/CASP3/STAT1/RAF1/MAPK1	8
Human Diseases	Neurodegenerative disease	hsa05010	Alzheimer disease	13/131	391/9434	0.0332481	2.39437	3.34164	0.00300153	0.00672243	0.00279394	CALM1/IL6/NOX4/MAPK10/AKT1/GSK3B/ADAM17/NOS2/MAPK8/CASP3/HRAS/RAF1/MAPK1	13
Human Diseases	Infectious disease: parasitic	hsa05146	Amoebiasis	6/131	103/9434	0.0582524	4.19506	3.86886	0.00304369	0.00676098	0.00280996	IL6/NOS2/CASP3/PTK2/CTSG/ARG1	6
Cellular Processes	Cell growth and death	hsa04114	Oocyte meiosis	7/131	139/9434	0.0503597	3.62667	3.702	0.00317292	0.00699074	0.00290545	CALM1/MAPK14/AR/PGR/IGF1R/IGF1/MAPK1	7
Organismal Systems	Endocrine system	hsa04614	Renin-angiotensin system	3/131	23/9434	0.130435	9.3933	4.7822	0.00378203	0.00821367	0.00341372	CMA1/REN/CTSG	3
Human Diseases	Infectious disease: viral	hsa05168	Herpes simplex virus 1 infection	8/131	182/9434	0.043956	3.16551	3.50047	0.00378859	0.00821367	0.00341372	IL6/SRC/AKT1/SYK/JAK2/CCL5/CASP3/STAT1	8
Human Diseases	Infectious disease: parasitic	hsa05140	Leishmaniasis	5/131	79/9434	0.0632911	4.55793	3.76823	0.00474408	0.0101787	0.00423043	MAPK14/NOS2/JAK2/STAT1/MAPK1	5
Human Diseases	Cancer: overview	hsa05206	MicroRNAs in cancer	11/131	319/9434	0.0344828	2.48329	3.19809	0.00477011	0.0101787	0.00423043	VEGFA/EGFR/PLAU/RHOA/MMP9/MET/CASP3/MMP16/HRAS/RAF1/MAPK1	11
Metabolism	Amino acid metabolism	hsa00330	Arginine and proline metabolism	4/131	50/9434	0.08	5.76122	4.00552	0.00499199	0.0104871	0.00435857	NOS3/NOS2/OAT/ARG1	4
Human Diseases	Infectious disease: parasitic	hsa05144	Malaria	4/131	50/9434	0.08	5.76122	4.00552	0.00499199	0.0104871	0.00435857	IL6/SELP/MET/SELE	4
Human Diseases	Neurodegenerative disease	hsa05020	Prion disease	10/131	278/9434	0.0359712	2.59048	3.19408	0.00527161	0.0109148	0.00453635	CREB1/IL6/MAPK10/MAPK14/HSPA8/GSK3B/MAPK8/CCL5/CASP3/MAPK1	10
Organismal Systems	Immune system	hsa04612	Antigen processing and presentation	5/131	81/9434	0.0617284	4.44539	3.69534	0.00527616	0.0109148	0.00453635	CREB1/HSP90AA1/CTSS/HSPA8/CTSB	5
Organismal Systems	Nervous system	hsa04725	Cholinergic synapse	6/131	116/9434	0.0517241	3.72493	3.50406	0.00545934	0.0112082	0.00465829	CREB1/AKT1/JAK2/PIK3CG/HRAS/MAPK1	6
Human Diseases	Infectious disease: viral	hsa05165	Human papillomavirus infection	11/131	333/9434	0.033033	2.37888	3.03986	0.006545	0.013336	0.00554266	CREB1/VEGFA/EGFR/AKT1/GSK3B/CASP3/HRAS/PTK2/STAT1/RAF1/MAPK1	11
Cellular Processes	Transport and catabolism	hsa04144	Endocytosis	9/131	252/9434	0.0357143	2.57197	3.00141	0.00838001	0.0169476	0.00704369	TGFBR2/EGFR/HSPA8/SRC/TGFBR1/IGF1R/RHOA/FGFR2/HRAS	9
Metabolism	Nucleotide metabolism	hsa00230	Purine metabolism	6/131	128/9434	0.046875	3.37572	3.2112	0.00872566	0.017516	0.00727989	XDH/PDE4D/PDE5A/HPRT1/PAPSS1/ATIC	6
Environmental Information Processing	Signal transduction	hsa04020	Calcium signaling pathway	9/131	254/9434	0.0354331	2.55172	2.97481	0.0088027	0.0175407	0.00729016	CALM1/VEGFA/EGFR/NOS3/FGFR1/KDR/NOS2/MET/FGFR2	9
Cellular Processes	Cellular community - eukaryotes	hsa04540	Gap junction	5/131	92/9434	0.0543478	3.91387	3.33268	0.00897726	0.0177579	0.00738046	EGFR/SRC/HRAS/RAF1/MAPK1	5
NA	NA	hsa04081	Hormone signaling	8/131	219/9434	0.0365297	2.63069	2.89732	0.0111889	0.0219724	0.00913206	ESR2/ESR1/SRC/IGF1R/RHOA/JAK2/IGF1/THRA	8
Metabolism	Carbohydrate metabolism	hsa00051	Fructose and mannose metabolism	3/131	34/9434	0.0882353	6.35429	3.7113	0.0114389	0.0223018	0.00926896	AKR1B1/ALDOA/TPI1	3
Organismal Systems	Nervous system	hsa04720	Long-term potentiation	4/131	67/9434	0.0597015	4.29942	3.21606	0.0138752	0.0268585	0.0111628	CALM1/HRAS/RAF1/MAPK1	4
Organismal Systems	Endocrine system	hsa04924	Renin secretion	4/131	69/9434	0.057971	4.1748	3.14077	0.0153229	0.0294503	0.01224	CALM1/CREB1/CTSB/REN	4
Metabolism	Carbohydrate metabolism	hsa00520	Amino sugar and nucleotide sugar metabolism	3/131	38/9434	0.0789474	5.68542	3.43414	0.0154925	0.0295668	0.0122884	CHIT1/HEXB/GPI	3
Human Diseases	Neurodegenerative disease	hsa05022	Pathways of neurodegeneration - multiple diseases	13/131	483/9434	0.0269151	1.9383	2.51205	0.0165199	0.0312714	0.0129968	CALM1/IL6/NOX4/MAPK10/MAPK14/GSK3B/NOS2/MAPK8/CAT/CASP3/HRAS/RAF1/MAPK1	13
Metabolism	Metabolism of cofactors and vitamins	hsa00670	One carbon pool by folate	3/131	39/9434	0.0769231	5.53964	3.37096	0.0166165	0.0312714	0.0129968	CBS/AHCY/ATIC	3
Human Diseases	Cancer: overview	hsa05204	Chemical carcinogenesis - DNA adducts	4/131	71/9434	0.056338	4.0572	3.06828	0.0168625	0.0315154	0.0130983	GSTP1/HSD11B1/CYP2C9/AKR1C2	4
Environmental Information Processing	Signal transduction	hsa04350	TGF-beta signaling pathway	5/131	110/9434	0.0454545	3.27342	2.84593	0.0183612	0.0340814	0.0141647	TGFBR2/BMP7/TGFBR1/RHOA/MAPK1	5
Metabolism	Amino acid metabolism	hsa00360	Phenylalanine metabolism	2/131	16/9434	0.125	9.00191	3.80122	0.0202186	0.0367833	0.0152877	PAH/MIF	2
Organismal Systems	Circulatory system	hsa04261	Adrenergic signaling in cardiomyocytes	6/131	154/9434	0.038961	2.80579	2.68104	0.0202205	0.0367833	0.0152877	CALM1/CREB1/MAPK14/AKT1/PIK3CG/MAPK1	6
Organismal Systems	Endocrine system	hsa04918	Thyroid hormone synthesis	4/131	75/9434	0.0533333	3.84081	2.93095	0.020224	0.0367833	0.0152877	CREB1/TTR/GSR/ALB	4
Organismal Systems	Nervous system	hsa04726	Serotonergic synapse	5/131	115/9434	0.0434783	3.1311	2.72846	0.0218076	0.039399	0.0163748	CYP2C9/CASP3/HRAS/RAF1/MAPK1	5
Organismal Systems	Immune system	hsa04670	Leukocyte transendothelial migration	5/131	116/9434	0.0431034	3.10411	2.70573	0.022544	0.0404597	0.0168157	MAPK14/RHOA/MMP9/PTK2/MMP2	5
Metabolism	Energy metabolism	hsa00910	Nitrogen metabolism	2/131	17/9434	0.117647	8.47238	3.65912	0.0227087	0.0404872	0.0168271	CA2/CA1	2
Human Diseases	Infectious disease: bacterial	hsa05100	Bacterial invasion of epithelial cells	4/131	78/9434	0.0512821	3.69309	2.83402	0.0229978	0.0407347	0.0169299	SRC/RHOA/MET/PTK2	4
Metabolism	Xenobiotics biodegradation and metabolism	hsa00983	Drug metabolism - other enzymes	4/131	81/9434	0.0493827	3.55631	2.74176	0.0259926	0.0457402	0.0190103	XDH/GSTP1/TYMP/HPRT1	4
Human Diseases	Endocrine and metabolic disease	hsa04930	Type II diabetes mellitus	3/131	47/9434	0.0638298	4.59672	2.9332	0.0272214	0.0475935	0.0197805	MAPK10/MAPK8/MAPK1	3
Cellular Processes	Transport and catabolism	hsa04146	Peroxisome	4/131	83/9434	0.0481928	3.47062	2.68265	0.0281135	0.0488383	0.0202979	XDH/SOD2/NOS2/CAT	4
Metabolism	Global and overview maps	hsa01232	Nucleotide metabolism	4/131	85/9434	0.0470588	3.38895	2.62533	0.0303349	0.0523616	0.0217622	XDH/TYMP/HPRT1/DTYMK	4
Environmental Information Processing	Signal transduction	hsa04310	Wnt signaling pathway	6/131	174/9434	0.0344828	2.48329	2.34338	0.0341056	0.0584976	0.0243125	MAPK10/PPARD/MMP7/GSK3B/RHOA/MAPK8	6
Organismal Systems	Endocrine system	hsa04913	Ovarian steroidogenesis	3/131	52/9434	0.0576923	4.15473	2.70685	0.0353043	0.0601728	0.0250087	CYP19A1/IGF1R/IGF1	3
Organismal Systems	Immune system	hsa04650	Natural killer cell mediated cytotoxicity	5/131	134/9434	0.0373134	2.68714	2.33405	0.0386273	0.065425	0.0271916	SYK/CASP3/HRAS/RAF1/MAPK1	5
Human Diseases	Infectious disease: bacterial	hsa05134	Legionellosis	3/131	56/9434	0.0535714	3.85796	2.54533	0.0425636	0.0716444	0.0297765	IL6/HSPA8/CASP3	3
Metabolism	Nucleotide metabolism	hsa00240	Pyrimidine metabolism	3/131	58/9434	0.0517241	3.72493	2.47007	0.0464525	0.0777075	0.0322964	TYMP/DHODH/DTYMK	3
Organismal Systems	Immune system	hsa04666	Fc gamma R-mediated phagocytosis	4/131	99/9434	0.040404	2.90971	2.26661	0.048735	0.0810256	0.0336754	AKT1/SYK/RAF1/MAPK1	4
Human Diseases	Substance dependence	hsa05034	Alcoholism	6/131	191/9434	0.0314136	2.26226	2.09126	0.0498726	0.0824114	0.0342514	CALM1/CREB1/HDAC8/HRAS/RAF1/MAPK1	6
