# Supplementary material for: Isoviolanthin suppresses IL-1β-induced inflammatory and catabolic responses in chondrocytes
Source: Front Pharmacol. 2026 May 22;17:1809512. doi: 10.3389/fphar.2026.1809512 (PMC13237640; doi:10.3389/fphar.2026.1809512)
Supplement: Supplementary file 3 [file DataSheet3.xlsx]

## Sheet: GO
ONTOLOGY	ID	Description	GeneRatio	BgRatio	RichFactor	FoldEnrichment	zScore	pvalue	p.adjust	qvalue	geneID	Count
BP	GO:0042060	wound healing	31/139	450/18805	0.0688889	9.31982	15.4152	1.65057e-21	4.14582e-18	2.08106e-18	IL6/VEGFA/FAP/MAPK14/PPARG/NOS3/PPARD/SRC/F2/KDR/PLAU/TGFBR1/ANXA5/MMP12/F10/SYK/ADAM17/RHOA/JAK2/F7/SELP/SERPINA1/IGF1/PIK3CG/GP1BA/PPARA/HRAS/PTK2/F11/CTSG/RAF1	31
BP	GO:0043434	response to peptide hormone	32/139	494/18805	0.0647773	8.76358	15.0896	2.17972e-21	4.14582e-18	2.08106e-18	CREB1/CA2/EGFR/MAPK14/CTSD/PPARG/BMP7/FGFR1/SRC/PARP1/KDR/CTSK/EPHB4/AKT1/PTPN1/IGF1R/OTC/GSK3B/PDPK1/JAK2/F7/KIT/JAK3/MET/FGFR2/PPARA/CAT/HRAS/PTK2/STAT1/RAF1/MAPK1	32
BP	GO:0022617	extracellular matrix disassembly	16/139	65/18805	0.246154	33.3016	22.5114	1.55931e-20	1.82804e-17	9.17611e-18	IL6/FAP/MMP3/CTSS/CMA1/DPP4/CTSK/MMP8/MMP12/MMP7/MMP13/MMP9/ELANE/MMP1/CTSG/MMP2	16
BP	GO:0010562	positive regulation of phosphorus metabolic process	31/139	493/18805	0.0628803	8.50694	14.5756	2.40278e-20	1.82804e-17	9.17611e-18	CALM1/IL6/NOX4/VEGFA/EGFR/AR/NOS3/FGFR1/SRC/ANG/F2/KDR/MIF/AKT1/PTPN1/SYK/PDPK1/ADAM17/RHOA/JAK2/MMP9/ELANE/KIT/CCL5/IGF1/PIK3CG/PPARA/HRAS/PTK2/RAF1/MAPK1	31
BP	GO:0045937	positive regulation of phosphate metabolic process	31/139	493/18805	0.0628803	8.50694	14.5756	2.40278e-20	1.82804e-17	9.17611e-18	CALM1/IL6/NOX4/VEGFA/EGFR/AR/NOS3/FGFR1/SRC/ANG/F2/KDR/MIF/AKT1/PTPN1/SYK/PDPK1/ADAM17/RHOA/JAK2/MMP9/ELANE/KIT/CCL5/IGF1/PIK3CG/PPARA/HRAS/PTK2/RAF1/MAPK1	31
BP	GO:0042327	positive regulation of phosphorylation	29/139	437/18805	0.0663616	8.97791	14.5615	1.08827e-19	6.89965e-17	3.46338e-17	CALM1/IL6/NOX4/VEGFA/EGFR/AR/FGFR1/SRC/ANG/F2/KDR/MIF/AKT1/PTPN1/SYK/PDPK1/ADAM17/RHOA/JAK2/MMP9/ELANE/KIT/CCL5/IGF1/PIK3CG/HRAS/PTK2/RAF1/MAPK1	29
BP	GO:0051896	regulation of phosphatidylinositol 3-kinase/protein kinase B signal transduction	24/139	278/18805	0.0863309	11.6795	15.4803	5.09786e-19	2.77032e-16	1.3906e-16	NOX4/VEGFA/XDH/EGFR/MMP3/PPARD/FGFR1/SRC/F2/KDR/TGFBR1/PTPN1/IGF1R/PDPK1/AKR1C2/JAK2/KIT/SELP/CCL5/IGF1/PIK3CG/PPARA/CAT/PTK2	24
BP	GO:0043491	phosphatidylinositol 3-kinase/protein kinase B signal transduction	25/139	316/18805	0.0791139	10.7031	15.0109	7.26761e-19	3.45575e-16	1.73466e-16	NOX4/VEGFA/XDH/EGFR/MMP3/PPARD/FGFR1/SRC/F2/KDR/TGFBR1/AKT1/PTPN1/IGF1R/PDPK1/AKR1C2/JAK2/KIT/SELP/CCL5/IGF1/PIK3CG/PPARA/CAT/PTK2	25
BP	GO:0032496	response to lipopolysaccharide	26/139	357/18805	0.0728291	9.85289	14.5731	1.06684e-18	4.50916e-16	2.26344e-16	IL6/GSTP1/MAPK14/MMP3/NOS3/PPARD/SRC/MIF/REN/MMP8/AKT1/SOD2/ADAM17/NOS2/RHOA/XIAP/JAK2/MMP9/ELANE/MAPK8/SELP/FGFR2/CASP3/CTSG/MAPK1/SELE	26
BP	GO:0032868	response to insulin	25/139	324/18805	0.0771605	10.4389	14.7889	1.32733e-18	5.04916e-16	2.5345e-16	EGFR/MAPK14/CTSD/PPARG/FGFR1/SRC/PARP1/KDR/CTSK/EPHB4/AKT1/PTPN1/IGF1R/OTC/GSK3B/PDPK1/KIT/MET/FGFR2/PPARA/CAT/HRAS/STAT1/RAF1/MAPK1	25
BP	GO:0002237	response to molecule of bacterial origin	26/139	379/18805	0.0686016	9.28096	14.0537	4.68886e-18	1.62149e-15	8.13932e-16	IL6/GSTP1/MAPK14/MMP3/NOS3/PPARD/SRC/MIF/REN/MMP8/AKT1/SOD2/ADAM17/NOS2/RHOA/XIAP/JAK2/MMP9/ELANE/MAPK8/SELP/FGFR2/CASP3/CTSG/MAPK1/SELE	26
BP	GO:0030574	collagen catabolic process	13/139	45/18805	0.288889	39.0831	22.0714	6.61643e-18	2.01311e-15	1.01051e-15	FAP/MMP3/CTSS/CTSB/CTSK/MMP8/MMP12/MMP7/MMP13/MMP9/MMP16/MMP1/MMP2	13
BP	GO:0006935	chemotaxis	28/139	466/18805	0.0600858	8.12888	13.4472	6.87971e-18	2.01311e-15	1.01051e-15	IL6/VEGFA/MAPK14/CYP19A1/DPP4/FGFR1/KDR/TYMP/MIF/PLAU/SYK/ADAM17/RNASE3/RHOA/S100A9/F7/ELANE/KIT/CCL5/LGALS3/MET/PIK3CG/DPEP1/HRAS/PTK2/CTSG/MMP2/MAPK1	28
BP	GO:0042330	taxis	28/139	468/18805	0.0598291	8.09414	13.4111	7.6939e-18	2.09054e-15	1.04938e-15	IL6/VEGFA/MAPK14/CYP19A1/DPP4/FGFR1/KDR/TYMP/MIF/PLAU/SYK/ADAM17/RNASE3/RHOA/S100A9/F7/ELANE/KIT/CCL5/LGALS3/MET/PIK3CG/DPEP1/HRAS/PTK2/CTSG/MMP2/MAPK1	28
BP	GO:0051897	positive regulation of phosphatidylinositol 3-kinase/protein kinase B signal transduction	20/139	190/18805	0.105263	14.2408	15.8295	1.11303e-17	2.82265e-15	1.41687e-15	NOX4/VEGFA/EGFR/PPARD/FGFR1/SRC/F2/KDR/TGFBR1/IGF1R/PDPK1/AKR1C2/JAK2/KIT/SELP/CCL5/IGF1/PIK3CG/CAT/PTK2	20
BP	GO:0007159	leukocyte cell-cell adhesion	26/139	433/18805	0.0600462	8.12352	12.941	1.21647e-16	2.89215e-14	1.45176e-14	IL2/IL6/TGFBR2/DPP4/BMP7/SRC/PDE5A/AKT1/SYK/PDPK1/RHOA/S100A9/JAK2/ELANE/SELP/CCL5/LGALS3/JAK3/IGF1/GP1BA/PPARA/CASP3/CD209/CTSG/ARG1/SELE	26
BP	GO:0050900	leukocyte migration	25/139	395/18805	0.0632911	8.56252	13.1083	1.4689e-16	3.28689e-14	1.6499e-14	IL6/VEGFA/CYP19A1/DPP4/SRC/MIF/AKT1/SYK/ADAM17/RHOA/S100A9/F7/ELANE/KIT/SELP/CCL5/LGALS3/PIK3CG/GP1BA/DPEP1/PTK2/CTSG/MMP2/MAPK1/SELE	25
BP	GO:0032963	collagen metabolic process	16/139	112/18805	0.142857	19.3268	16.7866	1.71153e-16	3.61703e-14	1.81562e-14	IL6/FAP/MMP3/CTSS/PPARD/CTSB/F2/CTSK/MMP8/MMP12/MMP7/MMP13/MMP9/MMP16/MMP1/MMP2	16
BP	GO:0033002	muscle cell proliferation	21/139	251/18805	0.0836653	11.3189	14.2023	1.84148e-16	3.68683e-14	1.85066e-14	IL6/EGFR/MAPK14/PPARG/NOS3/PPARD/FGFR1/SRC/ANG/TGFBR1/AKT1/SOD2/IGF1R/JAK2/MMP9/ELANE/CCL5/IGF1/FGFR2/STAT1/MMP2	21
BP	GO:0071375	cellular response to peptide hormone stimulus	24/139	369/18805	0.0650407	8.7992	13.0568	3.42729e-16	6.5187e-14	3.27216e-14	CA2/EGFR/CTSD/PPARG/FGFR1/SRC/PARP1/KDR/EPHB4/AKT1/PTPN1/IGF1R/GSK3B/PDPK1/JAK2/KIT/JAK3/MET/FGFR2/HRAS/PTK2/STAT1/RAF1/MAPK1	24
BP	GO:0001934	positive regulation of protein phosphorylation	25/139	414/18805	0.0603865	8.16955	12.7291	4.40324e-16	7.97615e-14	4.00374e-14	CALM1/IL6/NOX4/VEGFA/EGFR/FGFR1/SRC/F2/KDR/AKT1/PTPN1/SYK/PDPK1/ADAM17/RHOA/JAK2/MMP9/ELANE/KIT/IGF1/PIK3CG/HRAS/PTK2/RAF1/MAPK1	25
BP	GO:0048660	regulation of smooth muscle cell proliferation	18/139	174/18805	0.103448	13.9953	14.861	7.14298e-16	1.23509e-13	6.1997e-14	IL6/EGFR/PPARG/NOS3/PPARD/SRC/ANG/AKT1/SOD2/IGF1R/JAK2/MMP9/ELANE/CCL5/IGF1/FGFR2/STAT1/MMP2	18
BP	GO:0050878	regulation of body fluid levels	24/139	388/18805	0.0618557	8.36832	12.6556	1.06051e-15	1.6986e-13	8.52639e-14	CREB1/IL6/VEGFA/XDH/FAP/EGFR/MAPK14/NOS3/SRC/F2/AKR1B1/PLAU/ANXA5/F10/SYK/GPI/JAK2/F7/SELP/SERPINA1/PIK3CG/GP1BA/F11/CTSG	24
BP	GO:0048659	smooth muscle cell proliferation	18/139	178/18805	0.101124	13.6808	14.6687	1.07167e-15	1.6986e-13	8.52639e-14	IL6/EGFR/PPARG/NOS3/PPARD/SRC/ANG/AKT1/SOD2/IGF1R/JAK2/MMP9/ELANE/CCL5/IGF1/FGFR2/STAT1/MMP2	18
BP	GO:1903037	regulation of leukocyte cell-cell adhesion	24/139	395/18805	0.0607595	8.22002	12.5146	1.58268e-15	2.4082e-13	1.20883e-13	IL2/IL6/TGFBR2/DPP4/SRC/PDE5A/AKT1/SYK/PDPK1/RHOA/JAK2/ELANE/SELP/CCL5/LGALS3/JAK3/IGF1/GP1BA/PPARA/CASP3/CD209/CTSG/ARG1/SELE	24
BP	GO:0050727	regulation of inflammatory response	25/139	442/18805	0.0565611	7.65202	12.2124	2.00748e-15	2.9371e-13	1.47432e-13	IL2/IL6/GSTP1/MAPK14/MMP3/CMA1/CYP19A1/PPARG/ESR1/PPARD/SRC/MMP8/SYK/FABP4/S100A9/XIAP/JAK2/MMP9/ELANE/CCL5/IGF1/PIK3CG/PPARA/CASP3/SELE	25
BP	GO:0050673	epithelial cell proliferation	26/139	488/18805	0.0532787	7.20795	11.9905	2.14817e-15	3.02654e-13	1.51922e-13	IL6/VEGFA/XDH/FAP/EGFR/AR/PPARG/ESR1/PPARD/FGFR1/ANG/KDR/TGFBR1/AKT1/MMP12/PGR/PDPK1/ADAM17/KIT/CCL5/IGF1/FGFR2/HRAS/STAT1/RAF1/MAPK1	26
BP	GO:0032869	cellular response to insulin stimulus	20/139	260/18805	0.0769231	10.4068	13.1801	5.12758e-15	6.96619e-13	3.49678e-13	EGFR/CTSD/PPARG/FGFR1/SRC/PARP1/KDR/EPHB4/AKT1/PTPN1/IGF1R/GSK3B/PDPK1/KIT/MET/FGFR2/HRAS/STAT1/RAF1/MAPK1	20
BP	GO:0008286	insulin receptor signaling pathway	17/139	176/18805	0.0965909	13.0676	13.88	1.51066e-14	1.98156e-12	9.94675e-13	EGFR/CTSD/FGFR1/SRC/KDR/EPHB4/AKT1/PTPN1/IGF1R/GSK3B/PDPK1/KIT/MET/FGFR2/HRAS/RAF1/MAPK1	17
BP	GO:0048009	insulin-like growth factor receptor signaling pathway	14/139	102/18805	0.137255	18.5689	15.3531	2.54948e-14	3.23275e-12	1.62272e-12	EGFR/AR/FGFR1/KDR/EPHB4/AKT1/IGF1R/PDPK1/KIT/IGF1/MET/FGFR2/RAF1/MAPK1	14
BP	GO:0007599	hemostasis	19/139	248/18805	0.0766129	10.3648	12.8108	2.78534e-14	3.41789e-12	1.71566e-12	IL6/FAP/MAPK14/NOS3/SRC/F2/PLAU/ANXA5/F10/SYK/GPI/JAK2/F7/SELP/SERPINA1/PIK3CG/GP1BA/F11/CTSG	19
BP	GO:0048732	gland development	24/139	451/18805	0.0532151	7.19935	11.4994	2.98327e-14	3.54636e-12	1.78015e-12	CREB1/IL6/VEGFA/XDH/TGFBR2/EGFR/AR/CYP19A1/ESR1/BMP7/FGFR1/SRC/TGFBR1/AKT1/SOD2/PGR/OTC/JAK2/MET/FGFR2/THRA/RAF1/MMP2/MAPK1	24
BP	GO:0060326	cell chemotaxis	21/139	325/18805	0.0646154	8.74167	12.1488	3.2605e-14	3.75847e-12	1.88662e-12	IL6/VEGFA/CYP19A1/DPP4/FGFR1/KDR/MIF/SYK/ADAM17/S100A9/F7/KIT/CCL5/LGALS3/MET/PIK3CG/DPEP1/PTK2/CTSG/MMP2/MAPK1	21
BP	GO:0018108	peptidyl-tyrosine phosphorylation	17/139	198/18805	0.0858586	11.6156	12.9583	1.06986e-13	1.19698e-11	6.00843e-12	IL6/NOX4/VEGFA/EGFR/FGFR1/SRC/KDR/PTPN1/SYK/IGF1R/ADAM17/JAK2/KIT/JAK3/IGF1/FGFR2/PTK2	17
BP	GO:0018212	peptidyl-tyrosine modification	17/139	199/18805	0.0854271	11.5572	12.9199	1.16258e-13	1.26356e-11	6.3426e-12	IL6/NOX4/VEGFA/EGFR/FGFR1/SRC/KDR/PTPN1/SYK/IGF1R/ADAM17/JAK2/KIT/JAK3/IGF1/FGFR2/PTK2	17
BP	GO:0030595	leukocyte chemotaxis	18/139	234/18805	0.0769231	10.4068	12.495	1.29861e-13	1.3722e-11	6.88797e-12	IL6/VEGFA/CYP19A1/DPP4/MIF/SYK/ADAM17/S100A9/F7/KIT/CCL5/LGALS3/PIK3CG/DPEP1/PTK2/CTSG/MMP2/MAPK1	18
BP	GO:0071216	cellular response to biotic stimulus	19/139	273/18805	0.0695971	9.41563	12.0869	1.58325e-13	1.62775e-11	8.17072e-12	IL6/GSTP1/MAPK14/MMP3/NOS3/PPARD/SRC/MIF/MMP8/AKT1/SYK/GSK3B/NOS2/RHOA/JAK2/MMP9/MAPK8/CTSG/MAPK1	19
BP	GO:0046777	protein autophosphorylation	16/139	173/18805	0.0924855	12.5122	13.1267	1.8538e-13	1.85575e-11	9.31522e-12	CALM1/VEGFA/VRK2/EGFR/FGFR1/SRC/KDR/EPHB4/AKT1/IGF1R/GSK3B/PDPK1/JAK2/KIT/FGFR2/PTK2	16
BP	GO:0007596	blood coagulation	18/139	241/18805	0.0746888	10.1045	12.2754	2.15695e-13	2.10385e-11	1.05606e-11	IL6/FAP/MAPK14/NOS3/SRC/F2/PLAU/ANXA5/F10/SYK/JAK2/F7/SELP/SERPINA1/PIK3CG/GP1BA/F11/CTSG	18
BP	GO:0050817	coagulation	18/139	246/18805	0.0731707	9.89911	12.1239	3.06807e-13	2.91774e-11	1.4646e-11	IL6/FAP/MAPK14/NOS3/SRC/F2/PLAU/ANXA5/F10/SYK/JAK2/F7/SELP/SERPINA1/PIK3CG/GP1BA/F11/CTSG	18
BP	GO:0038127	ERBB signaling pathway	16/139	180/18805	0.0888889	12.0256	12.8262	3.44559e-13	3.19683e-11	1.6047e-11	EGFR/FGFR1/SRC/KDR/EPHB4/AKT1/IGF1R/PDPK1/ADAM17/MMP9/KIT/MET/FGFR2/PTK2/RAF1/MAPK1	16
BP	GO:0036293	response to decreased oxygen levels	20/139	330/18805	0.0606061	8.19926	11.3857	4.62827e-13	4.19189e-11	2.10418e-11	CBS/VEGFA/PPARG/DPP4/PPARD/BMP7/SRC/ANG/PLAU/AKT1/SOD2/PTPN1/ADAM17/NOS2/F7/FGFR2/PPARA/CAT/CASP3/MMP2	20
BP	GO:0048661	positive regulation of smooth muscle cell proliferation	13/139	101/18805	0.128713	17.4133	14.2724	5.21148e-13	4.61034e-11	2.31423e-11	IL6/EGFR/SRC/AKT1/IGF1R/JAK2/MMP9/ELANE/CCL5/IGF1/FGFR2/STAT1/MMP2	13
BP	GO:0048545	response to steroid hormone	20/139	338/18805	0.0591716	8.00519	11.2147	7.21723e-13	6.23963e-11	3.13207e-11	IL6/ESR2/BCHE/EGFR/AR/HSPA8/ESR1/PPARD/SRC/PARP1/NR3C2/PGR/IGF1R/RHOA/GPI/JAK2/PPARA/CASP3/RXRA/MAPK1	20
BP	GO:0048008	platelet-derived growth factor receptor signaling pathway	13/139	106/18805	0.122642	16.5919	13.8915	9.84918e-13	8.32584e-11	4.17928e-11	VEGFA/EGFR/FGFR1/SRC/KDR/EPHB4/PTPN1/IGF1R/JAK2/F7/KIT/MET/FGFR2	13
BP	GO:0048010	vascular endothelial growth factor receptor signaling pathway	13/139	108/18805	0.12037	16.2846	13.7464	1.2587e-12	1.04089e-10	5.22491e-11	VEGFA/EGFR/MAPK14/FGFR1/SRC/KDR/EPHB4/PTPN1/IGF1R/KIT/MET/FGFR2/PTK2	13
BP	GO:0048013	ephrin receptor signaling pathway	12/139	85/18805	0.141176	19.0994	14.4321	1.36445e-12	1.10433e-10	5.54336e-11	EGFR/FGFR1/SRC/KDR/EPHB4/IGF1R/MMP9/KIT/MET/FGFR2/PTK2/MMP2	12
BP	GO:0071222	cellular response to lipopolysaccharide	17/139	232/18805	0.0732759	9.91333	11.7883	1.42575e-12	1.12991e-10	5.67175e-11	IL6/GSTP1/MAPK14/MMP3/NOS3/PPARD/SRC/MIF/MMP8/AKT1/NOS2/RHOA/JAK2/MMP9/MAPK8/CTSG/MAPK1	17
BP	GO:0002685	regulation of leukocyte migration	17/139	236/18805	0.0720339	9.74531	11.6666	1.87943e-12	1.45905e-10	7.32392e-11	IL6/VEGFA/CYP19A1/DPP4/MIF/AKT1/ADAM17/RHOA/F7/ELANE/SELP/CCL5/LGALS3/GP1BA/PTK2/MAPK1/SELE	17
BP	GO:0032102	negative regulation of response to external stimulus	22/139	448/18805	0.0491071	6.6436	10.4328	1.9518e-12	1.48493e-10	7.45383e-11	IL2/GSTP1/FAP/MAPK14/CYP19A1/PPARG/DPP4/NOS3/PPARD/SRC/PARP1/F2/MIF/PLAU/MMP12/SYK/ELANE/IGF1/GP1BA/PPARA/F11/ARG1	22
BP	GO:0070482	response to oxygen levels	20/139	358/18805	0.0558659	7.55798	10.8107	2.08299e-12	1.55366e-10	7.79884e-11	CBS/VEGFA/PPARG/DPP4/PPARD/BMP7/SRC/ANG/PLAU/AKT1/SOD2/PTPN1/ADAM17/NOS2/F7/FGFR2/PPARA/CAT/CASP3/MMP2	20
BP	GO:0001666	response to hypoxia	19/139	316/18805	0.0601266	8.13439	11.037	2.14004e-12	1.56553e-10	7.85838e-11	CBS/VEGFA/PPARG/DPP4/PPARD/BMP7/SRC/ANG/PLAU/SOD2/PTPN1/ADAM17/NOS2/F7/FGFR2/PPARA/CAT/CASP3/MMP2	19
BP	GO:0072593	reactive oxygen species metabolic process	17/139	245/18805	0.0693878	9.38731	11.4031	3.43382e-12	2.46457e-10	1.23713e-10	CBS/NOX4/XDH/GSTP1/TGFBR2/EGFR/MAPK14/MMP3/NOS3/BMP7/F2/SOD2/SYK/NOS2/RHOA/PPARA/CAT	17
BP	GO:0071219	cellular response to molecule of bacterial origin	17/139	246/18805	0.0691057	9.34915	11.3747	3.66595e-12	2.5768e-10	1.29346e-10	IL6/GSTP1/MAPK14/MMP3/NOS3/PPARD/SRC/MIF/MMP8/AKT1/NOS2/RHOA/JAK2/MMP9/MAPK8/CTSG/MAPK1	17
BP	GO:0045860	positive regulation of protein kinase activity	16/139	210/18805	0.0761905	10.3076	11.7046	3.72565e-12	2.5768e-10	1.29346e-10	CALM1/NOX4/EGFR/FGFR1/SRC/AKT1/PTPN1/PDPK1/ADAM17/RHOA/JAK2/ELANE/IGF1/PIK3CG/HRAS/PTK2	16
BP	GO:0043410	positive regulation of MAPK cascade	22/139	464/18805	0.0474138	6.41451	10.1909	3.90359e-12	2.65165e-10	1.33103e-10	IL6/NOX4/VEGFA/XDH/EGFR/AR/FGFR1/SRC/KDR/MIF/PTPN1/SYK/IGF1R/XIAP/JAK2/ELANE/KIT/IGF1/FGFR2/PIK3CG/HRAS/RAF1	22
BP	GO:0071383	cellular response to steroid hormone stimulus	16/139	211/18805	0.0758294	10.2588	11.6712	4.00638e-12	2.67373e-10	1.34212e-10	ESR2/EGFR/AR/HSPA8/ESR1/PPARD/SRC/PARP1/NR3C2/PGR/IGF1R/RHOA/JAK2/PPARA/RXRA/MAPK1	16
BP	GO:0043542	endothelial cell migration	18/139	293/18805	0.0614334	8.31119	10.8843	5.92962e-12	3.88902e-10	1.95215e-10	VEGFA/FAP/PPARG/DPP4/NOS3/FGFR1/KDR/TGFBR1/EPHB4/AKT1/PDPK1/ADAM17/RHOA/S100A9/GPI/MET/PIK3CG/PTK2	18
BP	GO:0022409	positive regulation of cell-cell adhesion	19/139	337/18805	0.0563798	7.6275	10.594	6.614e-12	4.26435e-10	2.14055e-10	IL2/IL6/TGFBR2/DPP4/BMP7/SRC/AKT1/SYK/PDPK1/RHOA/JAK2/ELANE/SELP/CCL5/IGF1/GP1BA/CD209/CTSG/SELE	19
BP	GO:0030198	extracellular matrix organization	19/139	339/18805	0.0560472	7.5825	10.5539	7.33323e-12	4.64927e-10	2.33377e-10	IL6/FAP/MMP3/CTSS/CMA1/PPARG/DPP4/TGFBR1/CTSK/MMP8/MMP12/MMP7/MMP13/MMP9/ELANE/MMP16/MMP1/CTSG/MMP2	19
BP	GO:0043062	extracellular structure organization	19/139	340/18805	0.0558824	7.5602	10.5339	7.71964e-12	4.81402e-10	2.41647e-10	IL6/FAP/MMP3/CTSS/CMA1/PPARG/DPP4/TGFBR1/CTSK/MMP8/MMP12/MMP7/MMP13/MMP9/ELANE/MMP16/MMP1/CTSG/MMP2	19
BP	GO:0045229	external encapsulating structure organization	19/139	341/18805	0.0557185	7.53803	10.514	8.12499e-12	4.98508e-10	2.50233e-10	IL6/FAP/MMP3/CTSS/CMA1/PPARG/DPP4/TGFBR1/CTSK/MMP8/MMP12/MMP7/MMP13/MMP9/ELANE/MMP16/MMP1/CTSG/MMP2	19
BP	GO:0009755	hormone-mediated signaling pathway	16/139	223/18805	0.0717489	9.70675	11.2868	9.30435e-12	5.53027e-10	2.776e-10	ESR2/AR/PPARG/ESR1/PPARD/SRC/PARP1/REN/NR3C2/PGR/RHOA/JAK2/PPARA/THRA/RXRA/MAPK1	16
BP	GO:0033674	positive regulation of kinase activity	16/139	223/18805	0.0717489	9.70675	11.2868	9.30435e-12	5.53027e-10	2.776e-10	CALM1/NOX4/EGFR/FGFR1/SRC/AKT1/PTPN1/PDPK1/ADAM17/RHOA/JAK2/ELANE/IGF1/PIK3CG/HRAS/PTK2	16
BP	GO:0070661	leukocyte proliferation	19/139	344/18805	0.0552326	7.47229	10.4548	9.46353e-12	5.53835e-10	2.78005e-10	IL2/IL6/GSTP1/TGFBR2/MIF/PDE5A/SYK/JAK2/HPRT1/KIT/CCL5/LGALS3/IGF1/PIK3CG/CASP3/PTK2/CD209/ARG1/MAPK1	19
BP	GO:0007173	epidermal growth factor receptor signaling pathway	14/139	158/18805	0.0886076	11.9875	11.9683	1.15777e-11	6.67298e-10	3.3496e-10	EGFR/FGFR1/SRC/KDR/EPHB4/AKT1/IGF1R/PDPK1/ADAM17/MMP9/KIT/MET/FGFR2/PTK2	14
BP	GO:1904645	response to amyloid-beta	10/139	58/18805	0.172414	23.3255	14.6945	1.35386e-11	7.68668e-10	3.85844e-10	MMP3/PARP1/MMP12/SYK/IGF1R/GSK3B/MMP13/MMP9/IGF1/MMP2	10
BP	GO:2001233	regulation of apoptotic signaling pathway	20/139	399/18805	0.0501253	6.78134	10.0726	1.49927e-11	8.38711e-10	4.21003e-10	GSTP1/AR/PPARG/NOS3/FGFR1/SRC/PARP1/MIF/TGFBR1/AKT1/SOD2/PTPN1/GSK3B/S100A9/JAK2/MMP9/LGALS3/IGF1/RAF1/MMP2	20
BP	GO:0045785	positive regulation of cell adhesion	22/139	499/18805	0.0440882	5.96459	9.69938	1.61979e-11	8.92999e-10	4.48254e-10	IL2/IL6/VEGFA/TGFBR2/DPP4/BMP7/SRC/KDR/AKT1/SYK/GSK3B/PDPK1/RHOA/JAK2/ELANE/SELP/CCL5/IGF1/GP1BA/CD209/CTSG/SELE	22
BP	GO:0070663	regulation of leukocyte proliferation	17/139	273/18805	0.0622711	8.42451	10.6634	1.92844e-11	1.04797e-09	5.26044e-10	IL2/IL6/GSTP1/TGFBR2/MIF/PDE5A/SYK/JAK2/KIT/CCL5/LGALS3/IGF1/CASP3/PTK2/CD209/ARG1/MAPK1	17
BP	GO:0022411	cellular component disassembly	21/139	456/18805	0.0460526	6.23036	9.75696	2.18135e-11	1.16871e-09	5.86653e-10	CALM1/IL6/FAP/MMP3/CTSS/CMA1/HSPA8/DPP4/TGFBR1/CTSK/MMP8/MMP12/MMP7/IGF1R/GSK3B/MMP13/MMP9/ELANE/MMP1/CTSG/MMP2	21
BP	GO:0043401	steroid hormone receptor signaling pathway	13/139	135/18805	0.0962963	13.0277	12.1028	2.25867e-11	1.19333e-09	5.99009e-10	ESR2/AR/ESR1/PPARD/SRC/PARP1/NR3C2/PGR/RHOA/JAK2/PPARA/RXRA/MAPK1	13
BP	GO:0097529	myeloid leukocyte migration	16/139	237/18805	0.0675105	9.13335	10.8735	2.33585e-11	1.21686e-09	6.10819e-10	IL6/VEGFA/CYP19A1/DPP4/MIF/SYK/S100A9/KIT/CCL5/LGALS3/PIK3CG/DPEP1/PTK2/CTSG/MMP2/MAPK1	16
BP	GO:0001503	ossification	21/139	458/18805	0.0458515	6.20315	9.728	2.36718e-11	1.21686e-09	6.10819e-10	CBS/IL6/VEGFA/EGFR/MAPK14/PPARG/BMP7/CTSK/AKT1/GSK3B/RHOA/MMP13/IGF1/FGFR2/CAT/MMP16/PTK2/THRA/RXRA/MMP2/MAPK1	21
BP	GO:0050678	regulation of epithelial cell proliferation	20/139	410/18805	0.0487805	6.5994	9.89215	2.4464e-11	1.24081e-09	6.22844e-10	VEGFA/XDH/EGFR/AR/PPARG/PPARD/FGFR1/ANG/KDR/TGFBR1/AKT1/MMP12/PGR/PDPK1/ADAM17/CCL5/IGF1/FGFR2/HRAS/STAT1	20
BP	GO:0038065	collagen-activated signaling pathway	10/139	62/18805	0.16129	21.8206	14.1702	2.72074e-11	1.34617e-09	6.75729e-10	EGFR/FGFR1/KDR/EPHB4/SYK/IGF1R/JAK2/KIT/MET/FGFR2	10
BP	GO:0030879	mammary gland development	13/139	137/18805	0.0948905	12.8375	11.9999	2.72489e-11	1.34617e-09	6.75729e-10	CREB1/VEGFA/XDH/TGFBR2/AR/CYP19A1/ESR1/SRC/AKT1/PGR/JAK2/FGFR2/MAPK1	13
BP	GO:0007584	response to nutrient	14/139	169/18805	0.0828402	11.2073	11.5023	2.88558e-11	1.40727e-09	7.06402e-10	CBS/BCHE/EGFR/PPARG/PPARD/BMP7/SOD2/IGF1R/OTC/F7/PPARA/CAT/STAT1/RXRA	14
BP	GO:0035791	platelet-derived growth factor receptor-beta signaling pathway	10/139	63/18805	0.15873	21.4742	14.0468	3.21392e-11	1.54756e-09	7.76822e-10	EGFR/FGFR1/SRC/KDR/EPHB4/PTPN1/IGF1R/KIT/MET/FGFR2	10
BP	GO:1903039	positive regulation of leukocyte cell-cell adhesion	17/139	285/18805	0.0596491	8.0698	10.3781	3.80173e-11	1.80772e-09	9.07413e-10	IL2/IL6/TGFBR2/DPP4/SRC/AKT1/SYK/PDPK1/RHOA/JAK2/ELANE/SELP/CCL5/IGF1/GP1BA/CD209/SELE	17
BP	GO:0050679	positive regulation of epithelial cell proliferation	15/139	218/18805	0.0688073	9.30879	10.648	7.78622e-11	3.65664e-09	1.8355e-09	VEGFA/EGFR/AR/FGFR1/ANG/KDR/TGFBR1/AKT1/MMP12/PDPK1/ADAM17/CCL5/IGF1/FGFR2/HRAS	15
BP	GO:0141193	nuclear receptor-mediated signaling pathway	14/139	183/18805	0.0765027	10.3499	10.968	8.41408e-11	3.90331e-09	1.95933e-09	ESR2/AR/PPARG/ESR1/SRC/PARP1/NR3C2/PGR/RHOA/JAK2/PPARA/THRA/RXRA/MAPK1	14
BP	GO:0030522	intracellular receptor signaling pathway	19/139	393/18805	0.0483461	6.54063	9.57882	9.36899e-11	4.29393e-09	2.1554e-09	ESR2/AR/HSPA8/PPARG/ESR1/PPARD/SRC/PARP1/AKT1/NR3C2/PGR/RHOA/XIAP/JAK2/MAPK8/PPARA/THRA/RXRA/MAPK1	19
BP	GO:0033273	response to vitamin	11/139	94/18805	0.117021	15.8315	12.4397	9.87225e-11	4.4389e-09	2.22817e-09	CBS/BCHE/EGFR/PPARD/BMP7/SOD2/IGF1R/OTC/F7/CAT/RXRA	11
BP	GO:0048511	rhythmic process	17/139	303/18805	0.0561056	7.5904	9.98001	9.91867e-11	4.4389e-09	2.22817e-09	CREB1/EGFR/MAPK10/PPARG/NOS3/ESR1/SRC/PARP1/PGR/IGF1R/GSK3B/NOS2/F7/MAPK8/PPARA/CASP3/MMP2	17
BP	GO:0050863	regulation of T cell activation	19/139	395/18805	0.0481013	6.50751	9.54628	1.02144e-10	4.51809e-09	2.26792e-09	IL2/IL6/TGFBR2/DPP4/SRC/PDE5A/AKT1/SYK/PDPK1/RHOA/JAK2/CCL5/LGALS3/JAK3/IGF1/CASP3/CD209/CTSG/ARG1	19
BP	GO:0035924	cellular response to vascular endothelial growth factor stimulus	12/139	122/18805	0.0983607	13.307	11.7683	1.0677e-10	4.66841e-09	2.34338e-09	VEGFA/XDH/EGFR/MAPK14/FGFR1/KDR/EPHB4/AKT1/IGF1R/KIT/MET/FGFR2	12
BP	GO:0051347	positive regulation of transferase activity	16/139	263/18805	0.0608365	8.23043	10.1899	1.10719e-10	4.78608e-09	2.40244e-09	CALM1/NOX4/EGFR/FGFR1/SRC/AKT1/PTPN1/PDPK1/ADAM17/RHOA/JAK2/ELANE/IGF1/PIK3CG/HRAS/PTK2	16
BP	GO:0016485	protein processing	15/139	227/18805	0.0660793	8.93972	10.3855	1.37773e-10	5.88862e-09	2.95588e-09	BCHE/CTSS/CMA1/DPP4/SRC/C1R/PARP1/REN/PLAU/ADAM17/F7/CASP3/MMP16/F11/CTSG	15
BP	GO:0007162	negative regulation of cell adhesion	17/139	312/18805	0.0544872	7.37145	9.79307	1.56365e-10	6.60902e-09	3.31749e-09	IL2/VEGFA/SRC/PDE5A/AKT1/MMP12/PTPN1/RHOA/JAK2/LGALS3/JAK3/PPARA/CASP3/PTK2/CTSG/MMP2/ARG1	17
BP	GO:0006979	response to oxidative stress	19/139	408/18805	0.0465686	6.30017	9.34013	1.76923e-10	7.39576e-09	3.71241e-09	IL6/VRK2/GSTP1/EGFR/MMP3/NOS3/GSR/BMP7/SRC/PARP1/AKT1/SOD2/JAK2/MAPK8/MET/CAT/CASP3/STAT1/MMP2	19
BP	GO:0010657	muscle cell apoptotic process	11/139	102/18805	0.107843	14.5899	11.8759	2.42286e-10	1.0018e-08	5.02868e-09	HSP90AA1/PPARG/ESR1/BMP7/BAG1/SOD2/PTPN1/IGF1R/PDPK1/JAK2/IGF1	11
BP	GO:0034612	response to tumor necrosis factor	15/139	241/18805	0.0622407	8.4204	10.0048	3.18624e-10	1.30328e-08	6.54199e-09	GSTP1/MAPK14/CTSK/MMP8/AKT1/SYK/FABP4/ADAM17/XIAP/JAK2/CCL5/CASP3/STAT1/MAPK1/SELE	15
BP	GO:0008585	female gonad development	11/139	106/18805	0.103774	14.0393	11.6173	3.68714e-10	1.49211e-08	7.48988e-09	VEGFA/CYP19A1/NOS3/ESR1/SRC/ANG/KDR/PGR/KIT/CASP3/MMP2	11
BP	GO:0038063	collagen-activated tyrosine kinase receptor signaling pathway	9/139	58/18805	0.155172	20.9929	13.1593	3.97316e-10	1.59094e-08	7.98595e-09	EGFR/FGFR1/KDR/EPHB4/SYK/IGF1R/KIT/MET/FGFR2	9
BP	GO:0070141	response to UV-A	6/139	14/18805	0.428571	57.9805	18.4044	4.1853e-10	1.65842e-08	8.32471e-09	EGFR/MMP3/AKT1/MMP9/MMP1/MMP2	6
BP	GO:0048012	hepatocyte growth factor receptor signaling pathway	9/139	60/18805	0.15	20.2932	12.9165	5.44729e-10	2.13624e-08	1.07231e-08	EGFR/FGFR1/KDR/EPHB4/PTPN1/IGF1R/KIT/MET/FGFR2	9
BP	GO:0046545	development of primary female sexual characteristics	11/139	110/18805	0.1	13.5288	11.3723	5.51479e-10	2.14064e-08	1.07453e-08	VEGFA/CYP19A1/NOS3/ESR1/SRC/ANG/KDR/PGR/KIT/CASP3/MMP2	11
BP	GO:0050920	regulation of chemotaxis	14/139	217/18805	0.0645161	8.72824	9.88101	8.02195e-10	3.08238e-08	1.54724e-08	IL6/VEGFA/CYP19A1/DPP4/FGFR1/KDR/MIF/ADAM17/F7/ELANE/CCL5/MET/PTK2/MAPK1	14
BP	GO:0071902	positive regulation of protein serine/threonine kinase activity	11/139	114/18805	0.0964912	13.0541	11.1398	8.11731e-10	3.08782e-08	1.54998e-08	CALM1/EGFR/FGFR1/SRC/AKT1/PTPN1/ADAM17/RHOA/ELANE/PIK3CG/HRAS	11
BP	GO:0009410	response to xenobiotic stimulus	19/139	453/18805	0.0419426	5.67432	8.69026	1.02123e-09	3.8463e-08	1.9307e-08	CREB1/GSTP1/TGFBR2/BCHE/EGFR/HSP90AA1/SRC/REN/MMP7/SOD2/OTC/ADAM17/CYP2C9/NOS2/CAT/CASP3/DPEP1/STAT1/MMP2	19
BP	GO:0001890	placenta development	12/139	152/18805	0.0789474	10.6806	10.3409	1.38612e-09	5.16942e-08	2.59487e-08	EGFR/MAPK14/PPARG/PPARD/BMP7/ANG/CTSB/PARP1/AKT1/FGFR2/PTK2/MAPK1	12
BP	GO:0032355	response to estradiol	11/139	120/18805	0.0916667	12.4014	10.8121	1.41019e-09	5.20812e-08	2.61429e-08	ESR2/EGFR/CYP19A1/ESR1/BMP7/IGF1R/GPI/F7/CAT/CASP3/MMP2	11
BP	GO:0048608	reproductive structure development	16/139	314/18805	0.0509554	6.89364	9.08815	1.48361e-09	5.4266e-08	2.72396e-08	VEGFA/AR/CYP19A1/NOS3/ESR1/BMP7/SRC/ANG/KDR/REN/TGFBR1/PGR/KIT/FGFR2/CASP3/MMP2	16
BP	GO:0061458	reproductive system development	16/139	318/18805	0.0503145	6.80693	9.01227	1.78081e-09	6.45162e-08	3.23849e-08	VEGFA/AR/CYP19A1/NOS3/ESR1/BMP7/SRC/ANG/KDR/REN/TGFBR1/PGR/KIT/FGFR2/CASP3/MMP2	16
BP	GO:2000377	regulation of reactive oxygen species metabolic process	12/139	156/18805	0.0769231	10.4068	10.1808	1.86801e-09	6.70369e-08	3.36502e-08	XDH/GSTP1/TGFBR2/EGFR/MAPK14/MMP3/BMP7/F2/SOD2/SYK/RHOA/PPARA	12
BP	GO:0009411	response to UV	12/139	157/18805	0.0764331	10.3405	10.1417	2.00997e-09	7.14573e-08	3.5869e-08	EGFR/MAPK14/MMP3/PARP1/AKT1/MMP9/ELANE/MAPK8/CAT/CASP3/MMP1/MMP2	12
BP	GO:0045859	regulation of protein kinase activity	17/139	369/18805	0.0460705	6.23277	8.76029	2.03924e-09	7.18266e-08	3.60544e-08	CALM1/NOX4/GSTP1/EGFR/FGFR1/SRC/AKT1/PTPN1/PDPK1/ADAM17/RHOA/JAK2/ELANE/IGF1/PIK3CG/HRAS/PTK2	17
BP	GO:0038084	vascular endothelial growth factor signaling pathway	10/139	95/18805	0.105263	14.2408	11.1647	2.08001e-09	7.25906e-08	3.64379e-08	VEGFA/XDH/EGFR/FGFR1/KDR/EPHB4/IGF1R/KIT/MET/FGFR2	10
BP	GO:0046660	female sex differentiation	11/139	125/18805	0.088	11.9053	10.5563	2.18343e-09	7.55069e-08	3.79018e-08	VEGFA/CYP19A1/NOS3/ESR1/SRC/ANG/KDR/PGR/KIT/CASP3/MMP2	11
BP	GO:0010660	regulation of muscle cell apoptotic process	10/139	96/18805	0.104167	14.0925	11.0979	2.3074e-09	7.90751e-08	3.96929e-08	PPARG/ESR1/BMP7/BAG1/SOD2/PTPN1/IGF1R/PDPK1/JAK2/IGF1	10
BP	GO:0097191	extrinsic apoptotic signaling pathway	14/139	237/18805	0.0590717	7.99168	9.34717	2.52353e-09	8.55491e-08	4.29426e-08	IL2/GSTP1/AR/NOS3/FGFR1/SRC/TGFBR1/AKT1/GSK3B/PDPK1/JAK2/LGALS3/IGF1/RAF1	14
BP	GO:0036323	vascular endothelial growth factor receptor-1 signaling pathway	8/139	49/18805	0.163265	22.0878	12.7546	2.54129e-09	8.55491e-08	4.29426e-08	EGFR/FGFR1/KDR/EPHB4/IGF1R/KIT/MET/FGFR2	8
BP	GO:0022612	gland morphogenesis	11/139	127/18805	0.0866142	11.7178	10.4581	2.58652e-09	8.63081e-08	4.33236e-08	IL6/TGFBR2/EGFR/AR/ESR1/BMP7/FGFR1/SRC/PGR/FGFR2/MMP2	11
BP	GO:0030324	lung development	13/139	199/18805	0.0653266	8.83789	9.59194	2.85592e-09	9.44687e-08	4.742e-08	CREB1/VEGFA/TGFBR2/EGFR/NOS3/FGFR1/KDR/MMP12/PGR/HSD11B1/FGFR2/THRA/MAPK1	13
BP	GO:0008406	gonad development	14/139	240/18805	0.0583333	7.89179	9.2725	2.96829e-09	9.73395e-08	4.8861e-08	VEGFA/AR/CYP19A1/NOS3/ESR1/SRC/ANG/KDR/REN/TGFBR1/PGR/KIT/CASP3/MMP2	14
BP	GO:0000302	response to reactive oxygen species	13/139	201/18805	0.0646766	8.74996	9.53237	3.22502e-09	1.04854e-07	5.26332e-08	IL6/GSTP1/MMP3/NOS3/BMP7/SRC/SOD2/MAPK8/MET/CAT/CASP3/STAT1/MMP2	13
BP	GO:2001234	negative regulation of apoptotic signaling pathway	14/139	243/18805	0.0576132	7.79436	9.19911	3.48337e-09	1.12294e-07	5.63678e-08	GSTP1/AR/NOS3/SRC/MIF/TGFBR1/AKT1/SOD2/PTPN1/GSK3B/MMP9/LGALS3/IGF1/RAF1	14
BP	GO:0030323	respiratory tube development	13/139	203/18805	0.0640394	8.66375	9.47363	3.63684e-09	1.16257e-07	5.83567e-08	CREB1/VEGFA/TGFBR2/EGFR/NOS3/FGFR1/KDR/MMP12/PGR/HSD11B1/FGFR2/THRA/MAPK1	13
BP	GO:0045137	development of primary sexual characteristics	14/139	245/18805	0.0571429	7.73073	9.15088	3.87063e-09	1.22699e-07	6.15906e-08	VEGFA/AR/CYP19A1/NOS3/ESR1/SRC/ANG/KDR/REN/TGFBR1/PGR/KIT/CASP3/MMP2	14
BP	GO:0036215	response to stem cell factor	8/139	52/18805	0.153846	20.8135	12.3462	4.16238e-09	1.28729e-07	6.46175e-08	EGFR/FGFR1/KDR/EPHB4/IGF1R/KIT/MET/FGFR2	8
BP	GO:0036216	cellular response to stem cell factor stimulus	8/139	52/18805	0.153846	20.8135	12.3462	4.16238e-09	1.28729e-07	6.46175e-08	EGFR/FGFR1/KDR/EPHB4/IGF1R/KIT/MET/FGFR2	8
BP	GO:0038109	Kit signaling pathway	8/139	52/18805	0.153846	20.8135	12.3462	4.16238e-09	1.28729e-07	6.46175e-08	EGFR/FGFR1/KDR/EPHB4/IGF1R/KIT/MET/FGFR2	8
BP	GO:2001237	negative regulation of extrinsic apoptotic signaling pathway	10/139	102/18805	0.0980392	13.2635	10.7168	4.19674e-09	1.28745e-07	6.46255e-08	GSTP1/AR/NOS3/SRC/TGFBR1/AKT1/GSK3B/LGALS3/IGF1/RAF1	10
BP	GO:0070665	positive regulation of leukocyte proliferation	12/139	168/18805	0.0714286	9.66341	9.73335	4.35231e-09	1.3245e-07	6.6485e-08	IL2/IL6/TGFBR2/MIF/SYK/JAK2/KIT/CCL5/IGF1/PTK2/CD209/MAPK1	12
BP	GO:0048872	homeostasis of number of cells	16/139	339/18805	0.0471976	6.38526	8.6343	4.45282e-09	1.34433e-07	6.74804e-08	IL2/IL6/VEGFA/MAPK14/NOS3/MIF/AKT1/ADAM17/XIAP/GPI/JAK2/KIT/JAK3/CASP3/THRA/STAT1	16
BP	GO:0050867	positive regulation of cell activation	17/139	392/18805	0.0433673	5.86707	8.40341	5.052e-09	1.51321e-07	7.5958e-08	IL2/IL6/TGFBR2/DPP4/SRC/MIF/MMP8/AKT1/SYK/PDPK1/RHOA/JAK2/SELP/CCL5/IGF1/GP1BA/CD209	17
BP	GO:0006801	superoxide metabolic process	9/139	77/18805	0.116883	15.8129	11.2395	5.34631e-09	1.58886e-07	7.9755e-08	CBS/NOX4/GSTP1/EGFR/NOS3/BMP7/SOD2/SYK/NOS2	9
BP	GO:0010543	regulation of platelet activation	8/139	54/18805	0.148148	20.0426	12.0926	5.68396e-09	1.66321e-07	8.34874e-08	IL6/NOS3/F2/SYK/JAK2/SELP/GP1BA/CTSG	8
BP	GO:0038145	macrophage colony-stimulating factor signaling pathway	8/139	54/18805	0.148148	20.0426	12.0926	5.68396e-09	1.66321e-07	8.34874e-08	EGFR/FGFR1/KDR/EPHB4/IGF1R/KIT/MET/FGFR2	8
BP	GO:0043549	regulation of kinase activity	17/139	397/18805	0.0428212	5.79318	8.32957	6.10222e-09	1.77197e-07	8.89468e-08	CALM1/NOX4/GSTP1/EGFR/FGFR1/SRC/AKT1/PTPN1/PDPK1/ADAM17/RHOA/JAK2/ELANE/IGF1/PIK3CG/HRAS/PTK2	17
BP	GO:0046651	lymphocyte proliferation	15/139	300/18805	0.05	6.76439	8.68513	6.43424e-09	1.85423e-07	9.30759e-08	IL2/IL6/TGFBR2/MIF/PDE5A/SYK/JAK2/HPRT1/CCL5/LGALS3/IGF1/PIK3CG/CASP3/CD209/ARG1	15
BP	GO:0031547	brain-derived neurotrophic factor receptor signaling pathway	8/139	55/18805	0.145455	19.6782	11.9708	6.6103e-09	1.87653e-07	9.41954e-08	EGFR/FGFR1/KDR/EPHB4/IGF1R/KIT/MET/FGFR2	8
BP	GO:0035790	platelet-derived growth factor receptor-alpha signaling pathway	8/139	55/18805	0.145455	19.6782	11.9708	6.6103e-09	1.87653e-07	9.41954e-08	EGFR/FGFR1/KDR/EPHB4/IGF1R/KIT/MET/FGFR2	8
BP	GO:0030168	platelet activation	11/139	140/18805	0.0785714	10.6298	9.86898	7.267e-09	2.04768e-07	1.02786e-07	IL6/MAPK14/NOS3/SRC/F2/SYK/JAK2/SELP/PIK3CG/GP1BA/CTSG	11
BP	GO:1901136	carbohydrate derivative catabolic process	14/139	258/18805	0.0542636	7.3412	8.85016	7.50312e-09	2.09867e-07	1.05346e-07	XDH/PDE4D/SRC/TYMP/CHIT1/PDE5A/MMP12/HEXB/ALDOA/GPI/HPRT1/IGF1/PPARA/TPI1	14
BP	GO:0045927	positive regulation of growth	14/139	259/18805	0.0540541	7.31285	8.8279	7.8824e-09	2.18866e-07	1.09863e-07	CREB1/IL2/VEGFA/EGFR/MAPK14/PPARD/FGFR1/F2/TGFBR1/AKT1/ADAM17/S100A9/IGF1/FGFR2	14
BP	GO:0042098	T cell proliferation	13/139	217/18805	0.0599078	8.1048	9.0839	8.13548e-09	2.24256e-07	1.12569e-07	IL2/IL6/TGFBR2/PDE5A/SYK/JAK2/CCL5/LGALS3/IGF1/PIK3CG/CASP3/CD209/ARG1	13
BP	GO:0071356	cellular response to tumor necrosis factor	13/139	219/18805	0.0593607	8.03078	9.03108	9.08284e-09	2.48569e-07	1.24773e-07	GSTP1/MAPK14/CTSK/MMP8/AKT1/SYK/FABP4/ADAM17/XIAP/JAK2/CCL5/STAT1/MAPK1	13
BP	GO:0032943	mononuclear cell proliferation	15/139	308/18805	0.0487013	6.58869	8.53378	9.16883e-09	2.4913e-07	1.25055e-07	IL2/IL6/TGFBR2/MIF/PDE5A/SYK/JAK2/HPRT1/CCL5/LGALS3/IGF1/PIK3CG/CASP3/CD209/ARG1	15
BP	GO:0051338	regulation of transferase activity	18/139	463/18805	0.0388769	5.25957	8.00829	9.52689e-09	2.57023e-07	1.29017e-07	CALM1/NOX4/GSTP1/EGFR/FGFR1/SRC/AKT1/PTPN1/GSK3B/PDPK1/ADAM17/RHOA/JAK2/ELANE/IGF1/PIK3CG/HRAS/PTK2	18
BP	GO:0035265	organ growth	12/139	181/18805	0.0662983	8.96935	9.29679	1.01063e-08	2.70735e-07	1.35899e-07	TGFBR2/MAPK14/AR/CYP19A1/ESR1/FGFR1/TGFBR1/AKT1/MMP13/IGF1/FGFR2/PPARA	12
BP	GO:0060135	maternal process involved in female pregnancy	8/139	59/18805	0.135593	18.3441	11.5141	1.17438e-08	3.12401e-07	1.56814e-07	CBS/AR/ESR1/PPARD/CTSB/PARP1/AKT1/PGR	8
BP	GO:0042129	regulation of T cell proliferation	12/139	184/18805	0.0652174	8.82312	9.20225	1.21561e-08	3.21123e-07	1.61192e-07	IL2/IL6/TGFBR2/PDE5A/SYK/JAK2/CCL5/LGALS3/IGF1/CASP3/CD209/ARG1	12
BP	GO:0002446	neutrophil mediated immunity	7/139	39/18805	0.179487	24.2824	12.5598	1.30742e-08	3.42994e-07	1.72171e-07	IL6/F2/SYK/ADAM17/ELANE/CTSG/ARG1	7
BP	GO:0060541	respiratory system development	13/139	226/18805	0.0575221	7.78204	8.85137	1.32371e-08	3.44889e-07	1.73122e-07	CREB1/VEGFA/TGFBR2/EGFR/NOS3/FGFR1/KDR/MMP12/PGR/HSD11B1/FGFR2/THRA/MAPK1	13
BP	GO:0036006	cellular response to macrophage colony-stimulating factor stimulus	8/139	60/18805	0.133333	18.0384	11.4069	1.34667e-08	3.48486e-07	1.74928e-07	EGFR/FGFR1/KDR/EPHB4/IGF1R/KIT/MET/FGFR2	8
BP	GO:0002444	myeloid leukocyte mediated immunity	10/139	116/18805	0.0862069	11.6627	9.94058	1.4724e-08	3.75907e-07	1.88692e-07	IL6/F2/SYK/PDPK1/ADAM17/ELANE/KIT/PIK3CG/CTSG/ARG1	10
BP	GO:0050731	positive regulation of peptidyl-tyrosine phosphorylation	10/139	116/18805	0.0862069	11.6627	9.94058	1.4724e-08	3.75907e-07	1.88692e-07	IL6/NOX4/VEGFA/SRC/PTPN1/SYK/ADAM17/JAK2/KIT/IGF1	10
BP	GO:0071674	mononuclear cell migration	13/139	230/18805	0.0565217	7.6467	8.7521	1.6318e-08	4.13499e-07	2.07562e-07	IL6/CYP19A1/MIF/AKT1/ADAM17/RHOA/CCL5/LGALS3/PIK3CG/PTK2/CTSG/MMP2/MAPK1	13
BP	GO:0001959	regulation of cytokine-mediated signaling pathway	12/139	189/18805	0.0634921	8.5897	9.04939	1.64139e-08	4.13499e-07	2.07562e-07	IL6/VRK2/GSTP1/PPARG/MMP8/MMP12/PTPN1/SYK/ADAM17/XIAP/CCL5/ARG1	12
BP	GO:0043603	amide metabolic process	18/139	480/18805	0.0375	5.07329	7.80101	1.66045e-08	4.1555e-07	2.08592e-07	XDH/GSTP1/BCHE/CMA1/DPP4/GSR/REN/SOD2/OTC/CYP2C9/HEXB/PPCDC/HMGCR/IGF1/CASP3/DPEP1/CTSG/ARG1	18
BP	GO:0002687	positive regulation of leukocyte migration	11/139	152/18805	0.0723684	9.79056	9.39012	1.72081e-08	4.2776e-07	2.14721e-07	IL6/VEGFA/ADAM17/RHOA/F7/SELP/CCL5/LGALS3/PTK2/MAPK1/SELE	11
BP	GO:0062197	cellular response to chemical stress	15/139	323/18805	0.0464396	6.28271	8.26401	1.73173e-08	4.2776e-07	2.14721e-07	IL6/VRK2/MMP3/NOS3/GSR/BMP7/SRC/PARP1/AKR1B1/SOD2/MAPK8/MET/CAT/CASP3/MMP2	15
BP	GO:0097305	response to alcohol	14/139	276/18805	0.0507246	6.86242	8.46667	1.76488e-08	4.31563e-07	2.16629e-07	CREB1/IL2/TGFBR2/PARP1/TGFBR1/CTSK/AKT1/SOD2/IGF1R/AKR1C2/F7/FGFR2/PPARA/CAT	14
BP	GO:0045088	regulation of innate immune response	18/139	482/18805	0.0373444	5.05224	7.77727	1.76981e-08	4.31563e-07	2.16629e-07	ERAP1/HSP90AA1/CTSS/HSPA8/PPARG/ESR1/SRC/PARP1/AKT1/MMP12/PTPN1/SYK/PDPK1/S100A9/XIAP/MAPK8/CCL5/ARG1	18
BP	GO:0030518	nuclear receptor-mediated steroid hormone signaling pathway	10/139	119/18805	0.0840336	11.3687	9.79146	1.88477e-08	4.56666e-07	2.2923e-07	ESR2/AR/ESR1/SRC/PARP1/NR3C2/PGR/RHOA/JAK2/MAPK1	10
BP	GO:0009416	response to light stimulus	15/139	326/18805	0.0460123	6.2249	8.2121	1.95841e-08	4.71506e-07	2.36679e-07	EGFR/MAPK10/MAPK14/MMP3/PARP1/AKT1/MMP9/ELANE/KIT/MAPK8/HMGCR/CAT/CASP3/MMP1/MMP2	15
BP	GO:0008217	regulation of blood pressure	12/139	194/18805	0.0618557	8.36832	8.90207	2.19661e-08	5.25529e-07	2.63797e-07	ERAP1/CMA1/AR/PPARG/NOS3/REN/SOD2/PTPN1/NOS2/RHOA/PPARA/CTSG	12
BP	GO:0010594	regulation of endothelial cell migration	13/139	236/18805	0.0550847	7.45229	8.60761	2.21626e-08	5.26915e-07	2.64493e-07	VEGFA/PPARG/NOS3/FGFR1/KDR/AKT1/PDPK1/ADAM17/RHOA/GPI/MET/PIK3CG/PTK2	13
BP	GO:0050730	regulation of peptidyl-tyrosine phosphorylation	11/139	156/18805	0.0705128	9.53952	9.24219	2.25509e-08	5.32817e-07	2.67455e-07	IL6/NOX4/VEGFA/EGFR/SRC/PTPN1/SYK/ADAM17/JAK2/KIT/IGF1	11
BP	GO:0036005	response to macrophage colony-stimulating factor	8/139	64/18805	0.125	16.911	11.0026	2.27252e-08	5.33621e-07	2.67859e-07	EGFR/FGFR1/KDR/EPHB4/IGF1R/KIT/MET/FGFR2	8
BP	GO:0071621	granulocyte chemotaxis	10/139	122/18805	0.0819672	11.0892	9.64758	2.39608e-08	5.59184e-07	2.80691e-07	VEGFA/DPP4/SYK/S100A9/CCL5/LGALS3/PIK3CG/DPEP1/PTK2/MAPK1	10
BP	GO:2000628	regulation of miRNA metabolic process	9/139	92/18805	0.0978261	13.2347	10.1513	2.622e-08	6.08177e-07	3.05283e-07	IL6/VEGFA/EGFR/AR/PPARG/ESR1/PPARD/PPARA/HRAS	9
BP	GO:0048246	macrophage chemotaxis	7/139	43/18805	0.162791	22.0236	11.9099	2.67255e-08	6.16143e-07	3.09282e-07	CYP19A1/MIF/CCL5/LGALS3/PTK2/MMP2/MAPK1	7
BP	GO:0042445	hormone metabolic process	13/139	240/18805	0.0541667	7.32809	8.51408	2.70462e-08	6.19781e-07	3.11108e-07	BCHE/CMA1/CYP19A1/DPP4/ESR1/CTSB/AKR1B1/REN/CTSK/IGF1R/CYP2C9/AKR1C2/CTSG	13
BP	GO:0097696	cell surface receptor signaling pathway via STAT	11/139	159/18805	0.0691824	9.35953	9.13471	2.74805e-08	6.25962e-07	3.14211e-07	CALM1/IL2/IL6/PPARG/F2/JAK2/KIT/CCL5/JAK3/IGF1/STAT1	11
BP	GO:0009314	response to radiation	17/139	442/18805	0.0384615	5.20338	7.71693	2.96606e-08	6.71463e-07	3.37051e-07	EGFR/MAPK10/MAPK14/MMP3/PARP1/AKT1/SOD2/MMP9/ELANE/KIT/MAPK8/HMGCR/CAT/CASP3/MMP1/HRAS/MMP2	17
BP	GO:1904996	positive regulation of leukocyte adhesion to vascular endothelial cell	6/139	26/18805	0.230769	31.2203	13.3062	2.9831e-08	6.71463e-07	3.37051e-07	IL6/RHOA/ELANE/SELP/GP1BA/SELE	6
BP	GO:1903829	positive regulation of protein localization	18/139	499/18805	0.0360721	4.88012	7.58063	3.00509e-08	6.72433e-07	3.37538e-07	VEGFA/EGFR/MAPK14/HSP90AA1/PPARG/PPARD/SRC/ANG/PARP1/F2/AKT1/GSK3B/PDPK1/JAK2/MAPK8/LGALS3/IGF1/HRAS	18
BP	GO:0050670	regulation of lymphocyte proliferation	13/139	243/18805	0.0534979	7.23762	8.44533	3.13244e-08	6.96831e-07	3.49784e-07	IL2/IL6/TGFBR2/MIF/PDE5A/SYK/JAK2/CCL5/LGALS3/IGF1/CASP3/CD209/ARG1	13
BP	GO:0060759	regulation of response to cytokine stimulus	12/139	201/18805	0.0597015	8.07688	8.7045	3.25676e-08	7.20274e-07	3.61552e-07	IL6/VRK2/GSTP1/PPARG/MMP8/MMP12/PTPN1/SYK/ADAM17/XIAP/CCL5/ARG1	12
BP	GO:0009166	nucleotide catabolic process	11/139	162/18805	0.0679012	9.18621	9.03003	3.33479e-08	7.33268e-07	3.68075e-07	XDH/PDE4D/SRC/TYMP/PDE5A/ALDOA/GPI/HPRT1/IGF1/PPARA/TPI1	11
BP	GO:0002688	regulation of leukocyte chemotaxis	10/139	127/18805	0.0787402	10.6526	9.41861	3.52377e-08	7.70368e-07	3.86698e-07	IL6/VEGFA/CYP19A1/DPP4/MIF/ADAM17/F7/CCL5/PTK2/MAPK1	10
BP	GO:0051223	regulation of protein transport	17/139	449/18805	0.0378619	5.12225	7.62914	3.72731e-08	8.10212e-07	4.06698e-07	IL6/EGFR/MAPK14/HSP90AA1/HSPA8/PPARG/PPARD/SRC/ANG/F2/PTPN1/GSK3B/NOS2/JAK2/CCL5/HMGCR/IGF1	17
BP	GO:0032944	regulation of mononuclear cell proliferation	13/139	248/18805	0.0524194	7.0917	8.3333	3.98269e-08	8.60804e-07	4.32093e-07	IL2/IL6/TGFBR2/MIF/PDE5A/SYK/JAK2/CCL5/LGALS3/IGF1/CASP3/CD209/ARG1	13
BP	GO:2001236	regulation of extrinsic apoptotic signaling pathway	11/139	165/18805	0.0666667	9.01918	8.92804	4.03057e-08	8.66231e-07	4.34818e-07	GSTP1/AR/NOS3/FGFR1/SRC/TGFBR1/AKT1/GSK3B/LGALS3/IGF1/RAF1	11
BP	GO:0061180	mammary gland epithelium development	8/139	69/18805	0.115942	15.6855	10.5459	4.16192e-08	8.89435e-07	4.46465e-07	AR/ESR1/SRC/AKT1/PGR/JAK2/FGFR2/MAPK1	8
BP	GO:0007548	sex differentiation	14/139	296/18805	0.0472973	6.39875	8.07894	4.24319e-08	9.01737e-07	4.5264e-07	VEGFA/AR/CYP19A1/NOS3/ESR1/SRC/ANG/KDR/REN/TGFBR1/PGR/KIT/CASP3/MMP2	14
BP	GO:0009154	purine ribonucleotide catabolic process	10/139	130/18805	0.0769231	10.4068	9.28727	4.40547e-08	9.31022e-07	4.6734e-07	XDH/PDE4D/SRC/PDE5A/ALDOA/GPI/HPRT1/IGF1/PPARA/TPI1	10
BP	GO:0022408	negative regulation of cell-cell adhesion	12/139	209/18805	0.0574163	7.76772	8.4901	5.01284e-08	1.05353e-06	5.28834e-07	IL2/VEGFA/PDE5A/AKT1/JAK2/LGALS3/JAK3/PPARA/CASP3/PTK2/CTSG/ARG1	12
BP	GO:0034599	cellular response to oxidative stress	13/139	254/18805	0.0511811	6.92418	8.20291	5.27415e-08	1.10236e-06	5.53344e-07	IL6/VRK2/MMP3/NOS3/GSR/BMP7/SRC/PARP1/SOD2/MAPK8/MET/CAT/MMP2	13
BP	GO:0010595	positive regulation of endothelial cell migration	10/139	133/18805	0.075188	10.172	9.16014	5.47634e-08	1.13836e-06	5.71417e-07	VEGFA/NOS3/FGFR1/KDR/AKT1/PDPK1/ADAM17/GPI/MET/PIK3CG	10
BP	GO:0009261	ribonucleotide catabolic process	10/139	136/18805	0.0735294	9.94763	9.03699	6.77046e-08	1.39972e-06	7.02609e-07	XDH/PDE4D/SRC/PDE5A/ALDOA/GPI/HPRT1/IGF1/PPARA/TPI1	10
BP	GO:0031348	negative regulation of defense response	14/139	308/18805	0.0454545	6.14944	7.86307	6.95106e-08	1.42929e-06	7.17452e-07	IL2/GSTP1/MAPK14/CYP19A1/PPARG/PPARD/SRC/PARP1/MMP12/SYK/ELANE/IGF1/PPARA/ARG1	14
BP	GO:0050870	positive regulation of T cell activation	13/139	261/18805	0.0498084	6.73847	8.05604	7.24915e-08	1.48257e-06	7.44197e-07	IL2/IL6/TGFBR2/DPP4/SRC/AKT1/SYK/PDPK1/RHOA/JAK2/CCL5/IGF1/CD209	13
BP	GO:0071900	regulation of protein serine/threonine kinase activity	12/139	217/18805	0.0552995	7.48135	8.28678	7.5738e-08	1.54068e-06	7.73368e-07	CALM1/GSTP1/EGFR/FGFR1/SRC/AKT1/PTPN1/ADAM17/RHOA/ELANE/PIK3CG/HRAS	12
BP	GO:0042698	ovulation cycle	8/139	75/18805	0.106667	14.4307	10.057	8.09088e-08	1.62845e-06	8.17424e-07	EGFR/NOS3/ESR1/SRC/PGR/IGF1R/CASP3/MMP2	8
BP	GO:2000379	positive regulation of reactive oxygen species metabolic process	8/139	75/18805	0.106667	14.4307	10.057	8.09088e-08	1.62845e-06	8.17424e-07	XDH/GSTP1/TGFBR2/EGFR/MAPK14/F2/SOD2/SYK	8
BP	GO:0006195	purine nucleotide catabolic process	10/139	139/18805	0.0719424	9.73293	8.91762	8.32687e-08	1.66713e-06	8.36839e-07	XDH/PDE4D/SRC/PDE5A/ALDOA/GPI/HPRT1/IGF1/PPARA/TPI1	10
BP	GO:0044706	multi-multicellular organism process	12/139	219/18805	0.0547945	7.41303	8.23757	8.37399e-08	1.66778e-06	8.37168e-07	CBS/VEGFA/AR/ESR1/PPARD/CTSB/PARP1/AKT1/PGR/HEXB/MMP9/MMP2	12
BP	GO:0050818	regulation of coagulation	8/139	76/18805	0.105263	14.2408	9.98093	8.98685e-08	1.77129e-06	8.89127e-07	FAP/NOS3/F2/PLAU/ANXA5/F7/GP1BA/F11	8
BP	GO:1902893	regulation of miRNA transcription	8/139	76/18805	0.105263	14.2408	9.98093	8.98685e-08	1.77129e-06	8.89127e-07	IL6/VEGFA/EGFR/AR/PPARG/ESR1/PPARD/PPARA	8
BP	GO:0002064	epithelial cell development	12/139	221/18805	0.0542986	7.34594	8.18897	9.24897e-08	1.81356e-06	9.10343e-07	VEGFA/AR/ESR1/PDE4D/SRC/KDR/AKR1B1/AKT1/PGR/GSK3B/PDPK1/MET	12
BP	GO:0001936	regulation of endothelial cell proliferation	11/139	180/18805	0.0611111	8.26759	8.45445	9.83583e-08	1.91874e-06	9.63142e-07	VEGFA/XDH/PPARG/FGFR1/ANG/KDR/TGFBR1/AKT1/PDPK1/ADAM17/STAT1	11
BP	GO:0061614	miRNA transcription	8/139	77/18805	0.103896	14.0559	9.90632	9.96682e-08	1.93438e-06	9.70989e-07	IL6/VEGFA/EGFR/AR/PPARG/ESR1/PPARD/PPARA	8
BP	GO:0018105	peptidyl-serine phosphorylation	10/139	142/18805	0.0704225	9.52731	8.80182	1.01902e-07	1.96769e-06	9.87709e-07	IL6/EGFR/MAPK14/PDE4D/TGFBR1/AKT1/GSK3B/MAPK8/RAF1/MAPK1	10
BP	GO:0002833	positive regulation of response to biotic stimulus	16/139	425/18805	0.0376471	5.09319	7.3653	1.04387e-07	2.0055e-06	1.00669e-06	HSP90AA1/CTSS/HSPA8/ESR1/SRC/PARP1/MIF/AKT1/MMP12/SYK/PDPK1/S100A9/XIAP/MAPK8/CCL5/ARG1	16
BP	GO:0009259	ribonucleotide metabolic process	15/139	371/18805	0.0404313	5.46986	7.50374	1.07033e-07	2.03827e-06	1.02314e-06	XDH/HSPA8/PDE4D/SRC/PARP1/PDE5A/DHODH/ALDOA/GPI/HPRT1/PAPSS1/IGF1/PPARA/TPI1/ATIC	15
BP	GO:0070371	ERK1 and ERK2 cascade	14/139	319/18805	0.0438871	5.93739	7.675	1.07164e-07	2.03827e-06	1.02314e-06	NOX4/VEGFA/GSTP1/EGFR/SRC/KDR/MIF/PTPN1/SYK/HMGCR/IGF1/FGFR2/HRAS/MAPK1	14
BP	GO:0002696	positive regulation of leukocyte activation	15/139	372/18805	0.0403226	5.45515	7.48933	1.10834e-07	2.09758e-06	1.05291e-06	IL2/IL6/TGFBR2/DPP4/SRC/MIF/MMP8/AKT1/SYK/PDPK1/RHOA/JAK2/CCL5/IGF1/CD209	15
BP	GO:1901292	nucleoside phosphate catabolic process	11/139	184/18805	0.0597826	8.08786	8.33737	1.23007e-07	2.31642e-06	1.16276e-06	XDH/PDE4D/SRC/TYMP/PDE5A/ALDOA/GPI/HPRT1/IGF1/PPARA/TPI1	11
BP	GO:0044248	cellular catabolic process	14/139	323/18805	0.0433437	5.86387	7.60878	1.24887e-07	2.33585e-06	1.17252e-06	CBS/ERAP1/NOS3/PPARD/PAH/AKT1/PTPN1/OTC/NOS2/HEXB/PPARA/DPEP1/OAT/ARG1	14
BP	GO:0010586	miRNA metabolic process	9/139	110/18805	0.0818182	11.069	9.13959	1.25267e-07	2.33585e-06	1.17252e-06	IL6/VEGFA/EGFR/AR/PPARG/ESR1/PPARD/PPARA/HRAS	9
BP	GO:0050921	positive regulation of chemotaxis	10/139	146/18805	0.0684932	9.26629	8.65266	1.32407e-07	2.45695e-06	1.2333e-06	IL6/VEGFA/FGFR1/KDR/ADAM17/F7/CCL5/MET/PTK2/MAPK1	10
BP	GO:1904019	epithelial cell apoptotic process	8/139	80/18805	0.1	13.5288	9.69058	1.34773e-07	2.48872e-06	1.24925e-06	IL6/TGFBR2/ESR1/IGF1R/JAK2/PIK3CG/PPARA/CASP3	8
BP	GO:0050819	negative regulation of coagulation	7/139	54/18805	0.12963	17.5373	10.5016	1.37273e-07	2.52264e-06	1.26628e-06	FAP/NOS3/F2/PLAU/ANXA5/GP1BA/F11	7
BP	GO:0019693	ribose phosphate metabolic process	15/139	379/18805	0.0395778	5.3544	7.38991	1.41067e-07	2.5799e-06	1.29502e-06	XDH/HSPA8/PDE4D/SRC/PARP1/PDE5A/DHODH/ALDOA/GPI/HPRT1/PAPSS1/IGF1/PPARA/TPI1/ATIC	15
BP	GO:0034614	cellular response to reactive oxygen species	10/139	149/18805	0.0671141	9.07972	8.5445	1.60293e-07	2.90359e-06	1.4575e-06	IL6/MMP3/NOS3/BMP7/SRC/SOD2/MAPK8/MET/CAT/MMP2	10
BP	GO:0097530	granulocyte migration	10/139	149/18805	0.0671141	9.07972	8.5445	1.60293e-07	2.90359e-06	1.4575e-06	VEGFA/DPP4/SYK/S100A9/CCL5/LGALS3/PIK3CG/DPEP1/PTK2/MAPK1	10
BP	GO:0048705	skeletal system morphogenesis	12/139	233/18805	0.0515021	6.96761	7.90963	1.64401e-07	2.96389e-06	1.48777e-06	CBS/VEGFA/TGFBR2/MAPK14/BMP7/FGFR1/TGFBR1/MMP13/FGFR2/MMP16/THRA/MMP2	12
BP	GO:0009112	nucleobase metabolic process	6/139	34/18805	0.176471	23.8743	11.52	1.65999e-07	2.97859e-06	1.49515e-06	XDH/TTR/TYMP/DHODH/HPRT1/MAPK1	6
BP	GO:0007565	female pregnancy	11/139	190/18805	0.0578947	7.83245	8.16824	1.70278e-07	3.04103e-06	1.52649e-06	CBS/VEGFA/AR/ESR1/PPARD/CTSB/PARP1/AKT1/PGR/MMP9/MMP2	11
BP	GO:0061138	morphogenesis of a branching epithelium	11/139	191/18805	0.0575916	7.79144	8.14077	1.79556e-07	3.19174e-06	1.60214e-06	VEGFA/TGFBR2/AR/ESR1/BMP7/FGFR1/SRC/KDR/PGR/MET/FGFR2	11
BP	GO:0048771	tissue remodeling	11/139	192/18805	0.0572917	7.75086	8.11351	1.89279e-07	3.34892e-06	1.68104e-06	CBS/IL2/IL6/NOX4/EGFR/PPARG/NOS3/SRC/CTSK/SYK/MMP2	11
BP	GO:0008202	steroid metabolic process	14/139	335/18805	0.041791	5.65382	7.41661	1.95062e-07	3.43525e-06	1.72438e-06	CREB1/CYP19A1/ESR1/PPARD/FGFR1/AKR1B1/IGF1R/HSD11B1/CYP2C9/AKR1C2/KIT/HMGCR/CAT/MAPK1	14
BP	GO:0051251	positive regulation of lymphocyte activation	14/139	337/18805	0.041543	5.62026	7.38548	2.09721e-07	3.6764e-06	1.84542e-06	IL2/IL6/TGFBR2/DPP4/SRC/MIF/AKT1/SYK/PDPK1/RHOA/JAK2/CCL5/IGF1/CD209	14
BP	GO:0018209	peptidyl-serine modification	10/139	154/18805	0.0649351	8.78492	8.37087	2.18337e-07	3.80988e-06	1.91242e-06	IL6/EGFR/MAPK14/PDE4D/TGFBR1/AKT1/GSK3B/MAPK8/RAF1/MAPK1	10
BP	GO:0072523	purine-containing compound catabolic process	10/139	156/18805	0.0641026	8.67229	8.3036	2.46282e-07	4.27788e-06	2.14734e-06	XDH/PDE4D/SRC/PDE5A/ALDOA/GPI/HPRT1/IGF1/PPARA/TPI1	10
BP	GO:0061448	connective tissue development	13/139	291/18805	0.0446735	6.04378	7.48272	2.55098e-07	4.41088e-06	2.21411e-06	CBS/TGFBR2/MAPK14/PPARG/PPARD/BMP7/FGFR1/PARP1/TGFBR1/CTSK/MMP13/HRAS/THRA	13
BP	GO:0042742	defense response to bacterium	14/139	343/18805	0.0408163	5.52195	7.29357	2.59851e-07	4.47274e-06	2.24516e-06	IL6/ANG/F2/MMP7/SYK/ADAM17/RNASE3/NOS2/S100A9/XIAP/ELANE/SELP/CTSG/LCN2	14
BP	GO:0046209	nitric oxide metabolic process	8/139	88/18805	0.0909091	12.2989	9.16781	2.84388e-07	4.87302e-06	2.44608e-06	HSP90AA1/NOS3/ESR1/AKT1/SOD2/NOS2/JAK2/PPARA	8
BP	GO:0001541	ovarian follicle development	7/139	60/18805	0.116667	15.7836	9.89736	2.88515e-07	4.92158e-06	2.47046e-06	VEGFA/ESR1/SRC/ANG/KDR/KIT/MMP2	7
BP	GO:0048754	branching morphogenesis of an epithelial tube	10/139	159/18805	0.0628931	8.50866	8.20494	2.94086e-07	4.99422e-06	2.50692e-06	VEGFA/TGFBR2/AR/ESR1/BMP7/SRC/KDR/PGR/MET/FGFR2	10
BP	GO:0070372	regulation of ERK1 and ERK2 cascade	13/139	296/18805	0.0439189	5.94169	7.39498	3.09958e-07	5.24036e-06	2.63047e-06	NOX4/VEGFA/GSTP1/EGFR/SRC/KDR/MIF/PTPN1/SYK/HMGCR/IGF1/FGFR2/HRAS	13
BP	GO:0038093	Fc receptor signaling pathway	7/139	61/18805	0.114754	15.5248	9.80509	3.23919e-07	5.45215e-06	2.73679e-06	MAPK10/SRC/SYK/NOS2/KIT/MAPK8/PTK2	7
BP	GO:0001935	endothelial cell proliferation	11/139	203/18805	0.0541872	7.33086	7.82597	3.3137e-07	5.53587e-06	2.77881e-06	VEGFA/XDH/PPARG/FGFR1/ANG/KDR/TGFBR1/AKT1/PDPK1/ADAM17/STAT1	11
BP	GO:0009150	purine ribonucleotide metabolic process	14/139	350/18805	0.04	5.41151	7.18905	3.31803e-07	5.53587e-06	2.77881e-06	XDH/HSPA8/PDE4D/SRC/PARP1/PDE5A/ALDOA/GPI/HPRT1/PAPSS1/IGF1/PPARA/TPI1/ATIC	14
BP	GO:2001057	reactive nitrogen species metabolic process	8/139	90/18805	0.0888889	12.0256	9.04763	3.38736e-07	5.62687e-06	2.82449e-06	HSP90AA1/NOS3/ESR1/AKT1/SOD2/NOS2/JAK2/PPARA	8
BP	GO:0071887	leukocyte apoptotic process	9/139	124/18805	0.0725806	9.81927	8.50258	3.50817e-07	5.80221e-06	2.9125e-06	IL2/IL6/MIF/AKT1/ADAM17/CCL5/LGALS3/JAK3/CASP3	9
BP	GO:0031334	positive regulation of protein-containing complex assembly	11/139	205/18805	0.0536585	7.25934	7.776	3.65508e-07	6.00591e-06	3.01475e-06	VEGFA/HSP90AA1/MMP3/SRC/SYK/GSK3B/RHOA/MAPK8/LGALS3/MET/MMP1	11
BP	GO:0002274	myeloid leukocyte activation	12/139	251/18805	0.0478088	6.46794	7.52573	3.66291e-07	6.00591e-06	3.01475e-06	IL6/TGFBR2/SRC/MIF/MMP8/SYK/PDPK1/JAK2/KIT/CCL5/PIK3CG/CTSG	12
BP	GO:0050728	negative regulation of inflammatory response	11/139	207/18805	0.0531401	7.18921	7.7267	4.02721e-07	6.57489e-06	3.30036e-06	IL2/GSTP1/MAPK14/CYP19A1/PPARG/PPARD/SRC/SYK/ELANE/IGF1/PPARA	11
BP	GO:1905517	macrophage migration	7/139	63/18805	0.111111	15.032	9.62693	4.0577e-07	6.59637e-06	3.31114e-06	CYP19A1/MIF/CCL5/LGALS3/PTK2/MMP2/MAPK1	7
BP	GO:0044344	cellular response to fibroblast growth factor stimulus	10/139	165/18805	0.0606061	8.19926	8.01519	4.14673e-07	6.71241e-06	3.36939e-06	EGFR/FGFR1/KDR/EPHB4/PTPN1/IGF1R/KIT/CCL5/MET/FGFR2	10
BP	GO:0001763	morphogenesis of a branching structure	11/139	208/18805	0.0528846	7.15464	7.70229	4.22553e-07	6.81097e-06	3.41887e-06	VEGFA/TGFBR2/AR/ESR1/BMP7/FGFR1/SRC/KDR/PGR/MET/FGFR2	11
BP	GO:0090257	regulation of muscle system process	12/139	256/18805	0.046875	6.34161	7.42573	4.52177e-07	7.25773e-06	3.64312e-06	CALM1/HSP90AA1/PPARG/NOS3/PDE4D/PARP1/PDE5A/RHOA/KIT/IGF1/PIK3CG/PPARA	12
BP	GO:0060416	response to growth hormone	6/139	40/18805	0.15	20.2932	10.5406	4.56828e-07	7.30157e-06	3.66513e-06	AKT1/PTPN1/JAK2/F7/JAK3/PTK2	6
BP	GO:0050886	endocrine process	8/139	94/18805	0.0851064	11.5139	8.81829	4.74529e-07	7.52128e-06	3.77542e-06	CMA1/CYP19A1/PPARG/NOS3/FGFR1/REN/RHOA/CTSG	8
BP	GO:1904705	regulation of vascular associated smooth muscle cell proliferation	8/139	94/18805	0.0851064	11.5139	8.81829	4.74529e-07	7.52128e-06	3.77542e-06	PPARG/SRC/SOD2/JAK2/MMP9/IGF1/FGFR2/MMP2	8
BP	GO:0044703	multi-organism reproductive process	11/139	211/18805	0.0521327	7.05292	7.63003	4.87327e-07	7.67988e-06	3.85503e-06	CBS/VEGFA/AR/ESR1/PPARD/CTSB/PARP1/AKT1/PGR/MMP9/MMP2	11
BP	GO:0060193	positive regulation of lipase activity	5/139	22/18805	0.227273	30.7472	12.0471	4.88573e-07	7.67988e-06	3.85503e-06	FGFR1/PDPK1/RHOA/CCL5/FGFR2	5
BP	GO:0006959	humoral immune response	13/139	309/18805	0.0420712	5.69172	7.17595	5.05275e-07	7.90974e-06	3.97041e-06	IL6/ANG/C1R/F2/MMP7/RNASE3/S100A9/GPI/ELANE/CCL5/LGALS3/C1S/CTSG	13
BP	GO:1904994	regulation of leukocyte adhesion to vascular endothelial cell	6/139	41/18805	0.146341	19.7982	10.3981	5.31906e-07	8.2925e-06	4.16254e-06	IL6/RHOA/ELANE/SELP/GP1BA/SELE	6
BP	GO:1990874	vascular associated smooth muscle cell proliferation	8/139	96/18805	0.0833333	11.274	8.70875	5.58308e-07	8.66859e-06	4.35133e-06	PPARG/SRC/SOD2/JAK2/MMP9/IGF1/FGFR2/MMP2	8
BP	GO:0046883	regulation of hormone secretion	12/139	262/18805	0.0458015	6.19639	7.30919	5.78565e-07	8.93217e-06	4.48364e-06	CREB1/IL6/EGFR/CYP19A1/PPARG/PPARD/FGFR1/F2/REN/NOS2/JAK2/CCL5	12
BP	GO:0006527	arginine catabolic process	4/139	10/18805	0.4	54.1151	14.4979	5.79981e-07	8.93217e-06	4.48364e-06	NOS3/NOS2/OAT/ARG1	4
BP	GO:0002443	leukocyte mediated immunity	16/139	483/18805	0.0331263	4.48158	6.68915	5.82465e-07	8.93426e-06	4.48468e-06	IL2/IL6/C1R/F2/SYK/PDPK1/ADAM17/NOS2/ELANE/HPRT1/KIT/JAK3/PIK3CG/C1S/CTSG/ARG1	16
BP	GO:1904892	regulation of receptor signaling pathway via STAT	8/139	97/18805	0.0824742	11.1578	8.65519	6.04735e-07	9.23861e-06	4.63745e-06	CALM1/IL6/PPARG/F2/JAK2/KIT/CCL5/JAK3	8
BP	GO:0006525	arginine metabolic process	5/139	23/18805	0.217391	29.4104	11.7646	6.20587e-07	9.44285e-06	4.73998e-06	NOS3/OTC/NOS2/OAT/ARG1	5
BP	GO:0071774	response to fibroblast growth factor	10/139	173/18805	0.0578035	7.8201	7.77662	6.41654e-07	9.72451e-06	4.88136e-06	EGFR/FGFR1/KDR/EPHB4/PTPN1/IGF1R/KIT/CCL5/MET/FGFR2	10
BP	GO:0071346	cellular response to type II interferon	8/139	98/18805	0.0816327	11.0439	8.60241	6.54423e-07	9.87867e-06	4.95874e-06	CALM1/PPARG/NOS2/JAK2/CCL5/STAT1/RAF1/ARG1	8
BP	GO:0098869	cellular oxidant detoxification	8/139	99/18805	0.0808081	10.9323	8.55039	7.07558e-07	1.06385e-05	5.34017e-06	GSTP1/NOS3/GSR/BMP7/ALB/SOD2/S100A9/CAT	8
BP	GO:0043254	regulation of protein-containing complex assembly	15/139	431/18805	0.0348028	4.70839	6.72093	7.25334e-07	1.08629e-05	5.45278e-06	VEGFA/HSP90AA1/MMP3/HSPA8/SRC/SYK/GSK3B/RHOA/MAPK8/SELP/LGALS3/MET/MMP1/THRA/RAF1	15
BP	GO:0046879	hormone secretion	13/139	320/18805	0.040625	5.49607	7.00011	7.49785e-07	1.1185e-05	5.61449e-06	CREB1/IL6/EGFR/CYP19A1/PPARG/PPARD/FGFR1/F2/REN/NOS2/JAK2/CCL5/RAF1	13
BP	GO:0030193	regulation of blood coagulation	7/139	69/18805	0.101449	13.7248	9.13788	7.6263e-07	1.13226e-05	5.68353e-06	FAP/NOS3/F2/PLAU/F7/GP1BA/F11	7
BP	GO:1903522	regulation of blood circulation	12/139	269/18805	0.0446097	6.03514	7.17772	7.64958e-07	1.13226e-05	5.68353e-06	CALM1/EGFR/HSP90AA1/NOS3/PDE4D/SRC/PDE5A/PTPN1/RHOA/PIK3CG/THRA/MMP2	12
BP	GO:0007263	nitric oxide mediated signal transduction	5/139	24/18805	0.208333	28.185	11.4996	7.79254e-07	1.14895e-05	5.76731e-06	CBS/VEGFA/NOS3/PDE5A/NOS2	5
BP	GO:0009612	response to mechanical stimulus	11/139	223/18805	0.0493274	6.67339	7.35454	8.42795e-07	1.23783e-05	6.21349e-06	EGFR/MAPK14/SRC/IGF1R/GPI/KIT/MAPK8/PTK2/STAT1/RAF1/MMP2	11
BP	GO:0023061	signal release	16/139	497/18805	0.0321932	4.35534	6.54186	8.48999e-07	1.24215e-05	6.23516e-06	CREB1/IL6/EGFR/CYP19A1/PPARG/PPARD/FGFR1/F2/MIF/REN/SYK/ADAM17/NOS2/JAK2/CCL5/RAF1	16
BP	GO:0003073	regulation of systemic arterial blood pressure	8/139	102/18805	0.0784314	10.6108	8.39868	8.8964e-07	1.29662e-05	6.5086e-06	CMA1/AR/NOS3/REN/SOD2/PTPN1/RHOA/CTSG	8
BP	GO:0060736	prostate gland growth	4/139	11/18805	0.363636	49.1956	13.7975	9.06169e-07	1.31067e-05	6.57911e-06	AR/CYP19A1/ESR1/FGFR2	4
BP	GO:0071492	cellular response to UV-A	4/139	11/18805	0.363636	49.1956	13.7975	9.06169e-07	1.31067e-05	6.57911e-06	MMP3/MMP9/MMP1/MMP2	4
BP	GO:1901654	response to ketone	11/139	225/18805	0.0488889	6.61407	7.3106	9.20278e-07	1.32452e-05	6.64861e-06	CREB1/EGFR/AR/SRC/PARP1/AKT1/IGF1R/AKR1C2/GPI/JAK2/F7	11
BP	GO:0035270	endocrine system development	9/139	139/18805	0.0647482	8.75964	7.92374	9.22705e-07	1.32452e-05	6.64861e-06	CREB1/IL6/TGFBR1/AKT1/GSK3B/PDPK1/THRA/RAF1/MAPK1	9
BP	GO:1900046	regulation of hemostasis	7/139	71/18805	0.0985915	13.3382	8.98822	9.28571e-07	1.32793e-05	6.66572e-06	FAP/NOS3/F2/PLAU/F7/GP1BA/F11	7
BP	GO:0003044	regulation of systemic arterial blood pressure mediated by a chemical signal	6/139	45/18805	0.133333	18.0384	9.87472	9.4044e-07	1.33986e-05	6.72564e-06	CMA1/NOS3/REN/SOD2/RHOA/CTSG	6
BP	GO:0048762	mesenchymal cell differentiation	12/139	275/18805	0.0436364	5.90347	7.06869	9.65293e-07	1.37014e-05	6.87762e-06	IL6/VEGFA/TGFBR2/BMP7/FGFR1/TGFBR1/GSK3B/IGF1/FGFR2/PTK2/STAT1/MAPK1	12
BP	GO:1903034	regulation of response to wounding	10/139	181/18805	0.0552486	7.47446	7.55289	9.70709e-07	1.37271e-05	6.8905e-06	FAP/NOS3/F2/PLAU/IGF1R/F7/GP1BA/HRAS/PTK2/F11	10
BP	GO:0061041	regulation of wound healing	9/139	140/18805	0.0642857	8.69707	7.88828	9.79975e-07	1.38068e-05	6.9305e-06	FAP/NOS3/F2/PLAU/F7/GP1BA/HRAS/PTK2/F11	9
BP	GO:0050918	positive chemotaxis	7/139	72/18805	0.0972222	13.153	8.91563	1.02227e-06	1.43495e-05	7.20296e-06	VEGFA/KDR/MIF/F7/CCL5/LGALS3/MET	7
BP	GO:0002262	myeloid cell homeostasis	10/139	183/18805	0.0546448	7.39277	7.49909	1.07302e-06	1.48697e-05	7.46409e-06	IL6/VEGFA/MAPK14/ADAM17/GPI/JAK2/KIT/CASP3/THRA/STAT1	10
BP	GO:0043534	blood vessel endothelial cell migration	10/139	183/18805	0.0546448	7.39277	7.49909	1.07302e-06	1.48697e-05	7.46409e-06	VEGFA/PPARG/NOS3/FGFR1/KDR/EPHB4/AKT1/PDPK1/ADAM17/RHOA	10
BP	GO:0010463	mesenchymal cell proliferation	6/139	46/18805	0.130435	17.6462	9.75432	1.07497e-06	1.48697e-05	7.46409e-06	TGFBR2/BMP7/FGFR1/KDR/FGFR2/STAT1	6
BP	GO:0060443	mammary gland morphogenesis	6/139	46/18805	0.130435	17.6462	9.75432	1.07497e-06	1.48697e-05	7.46409e-06	TGFBR2/AR/ESR1/SRC/PGR/FGFR2	6
BP	GO:0009914	hormone transport	13/139	331/18805	0.0392749	5.31342	6.83222	1.09498e-06	1.50372e-05	7.54816e-06	CREB1/IL6/EGFR/CYP19A1/PPARG/PPARD/FGFR1/F2/REN/NOS2/JAK2/CCL5/RAF1	13
BP	GO:1904951	positive regulation of establishment of protein localization	13/139	331/18805	0.0392749	5.31342	6.83222	1.09498e-06	1.50372e-05	7.54816e-06	EGFR/MAPK14/HSP90AA1/PPARG/PPARD/SRC/ANG/F2/GSK3B/JAK2/MAPK8/IGF1/HRAS	13
BP	GO:0042102	positive regulation of T cell proliferation	8/139	105/18805	0.0761905	10.3076	8.25316	1.11029e-06	1.51927e-05	7.62618e-06	IL2/IL6/TGFBR2/SYK/JAK2/CCL5/IGF1/CD209	8
BP	GO:0006163	purine nucleotide metabolic process	15/139	448/18805	0.0334821	4.52972	6.52508	1.17604e-06	1.60347e-05	8.04883e-06	XDH/HSPA8/NOS3/PDE4D/SRC/PARP1/PDE5A/ALDOA/GPI/HPRT1/PAPSS1/IGF1/PPARA/TPI1/ATIC	15
BP	GO:0060740	prostate gland epithelium morphogenesis	5/139	26/18805	0.192308	26.0169	11.0152	1.19174e-06	1.61906e-05	8.12713e-06	AR/ESR1/BMP7/FGFR2/MMP2	5
BP	GO:0010518	positive regulation of phospholipase activity	4/139	12/18805	0.333333	45.0959	13.1855	1.35146e-06	1.82952e-05	9.18353e-06	FGFR1/PDPK1/CCL5/FGFR2	4
BP	GO:0001938	positive regulation of endothelial cell proliferation	8/139	108/18805	0.0740741	10.0213	8.1134	1.37601e-06	1.84959e-05	9.28429e-06	VEGFA/FGFR1/ANG/KDR/TGFBR1/AKT1/PDPK1/ADAM17	8
BP	GO:0050829	defense response to Gram-negative bacterium	8/139	108/18805	0.0740741	10.0213	8.1134	1.37601e-06	1.84959e-05	9.28429e-06	IL6/F2/MMP7/RNASE3/NOS2/ELANE/SELP/CTSG	8
BP	GO:0045089	positive regulation of innate immune response	14/139	395/18805	0.035443	4.79501	6.57796	1.4028e-06	1.87897e-05	9.43174e-06	HSP90AA1/CTSS/HSPA8/ESR1/SRC/PARP1/AKT1/MMP12/SYK/PDPK1/S100A9/XIAP/MAPK8/CCL5	14
BP	GO:1905952	regulation of lipid localization	10/139	189/18805	0.0529101	7.15808	7.34244	1.4386e-06	1.92016e-05	9.63852e-06	IL6/CYP19A1/PPARG/PPARD/MIF/REN/AKT1/SYK/PPARA/RXRA	10
BP	GO:0002053	positive regulation of mesenchymal cell proliferation	5/139	27/18805	0.185185	25.0533	10.7929	1.45393e-06	1.92039e-05	9.6397e-06	TGFBR2/FGFR1/KDR/FGFR2/STAT1	5
BP	GO:0042730	fibrinolysis	5/139	27/18805	0.185185	25.0533	10.7929	1.45393e-06	1.92039e-05	9.6397e-06	FAP/F2/PLAU/GP1BA/F11	5
BP	GO:0060333	type II interferon-mediated signaling pathway	5/139	27/18805	0.185185	25.0533	10.7929	1.45393e-06	1.92039e-05	9.6397e-06	PPARG/JAK2/STAT1/RAF1/ARG1	5
BP	GO:0045598	regulation of fat cell differentiation	9/139	147/18805	0.0612245	8.28292	7.6496	1.47409e-06	1.9336e-05	9.706e-06	CREB1/IL6/VEGFA/MAPK14/PPARG/PPARD/BMP7/AKT1/SOD2	9
BP	GO:0050671	positive regulation of lymphocyte proliferation	9/139	147/18805	0.0612245	8.28292	7.6496	1.47409e-06	1.9336e-05	9.706e-06	IL2/IL6/TGFBR2/MIF/SYK/JAK2/CCL5/IGF1/CD209	9
BP	GO:0071675	regulation of mononuclear cell migration	9/139	148/18805	0.0608108	8.22696	7.6168	1.55979e-06	2.03212e-05	1.02005e-05	CYP19A1/MIF/AKT1/ADAM17/RHOA/CCL5/LGALS3/PTK2/MAPK1	9
BP	GO:0060485	mesenchyme development	13/139	342/18805	0.0380117	5.14252	6.67165	1.57544e-06	2.03212e-05	1.02005e-05	IL6/VEGFA/TGFBR2/NOS3/BMP7/FGFR1/TGFBR1/GSK3B/IGF1/FGFR2/PTK2/STAT1/MAPK1	13
BP	GO:0030850	prostate gland development	6/139	49/18805	0.122449	16.5658	9.41473	1.57591e-06	2.03212e-05	1.02005e-05	AR/CYP19A1/ESR1/BMP7/FGFR2/MMP2	6
BP	GO:0033628	regulation of cell adhesion mediated by integrin	6/139	49/18805	0.122449	16.5658	9.41473	1.57591e-06	2.03212e-05	1.02005e-05	DPP4/PLAU/SYK/CCL5/PIK3CG/PTK2	6
BP	GO:1904894	positive regulation of receptor signaling pathway via STAT	6/139	49/18805	0.122449	16.5658	9.41473	1.57591e-06	2.03212e-05	1.02005e-05	CALM1/IL6/F2/JAK2/KIT/CCL5	6
BP	GO:0001837	epithelial to mesenchymal transition	10/139	192/18805	0.0520833	7.04624	7.26666	1.65907e-06	2.13213e-05	1.07026e-05	IL6/VEGFA/TGFBR2/BMP7/FGFR1/TGFBR1/GSK3B/IGF1/FGFR2/PTK2	10
BP	GO:1901655	cellular response to ketone	8/139	111/18805	0.0720721	9.75047	7.979	1.69409e-06	2.16981e-05	1.08917e-05	CREB1/EGFR/AR/SRC/AKT1/IGF1R/AKR1C2/JAK2	8
BP	GO:0032946	positive regulation of mononuclear cell proliferation	9/139	150/18805	0.06	8.11727	7.55211	1.74417e-06	2.22645e-05	1.1176e-05	IL2/IL6/TGFBR2/MIF/SYK/JAK2/CCL5/IGF1/CD209	9
BP	GO:0060512	prostate gland morphogenesis	5/139	28/18805	0.178571	24.1585	10.5824	1.75951e-06	2.23106e-05	1.11991e-05	AR/ESR1/BMP7/FGFR2/MMP2	5
BP	GO:1902894	negative regulation of miRNA transcription	5/139	28/18805	0.178571	24.1585	10.5824	1.75951e-06	2.23106e-05	1.11991e-05	VEGFA/PPARG/ESR1/PPARD/PPARA	5
BP	GO:0043536	positive regulation of blood vessel endothelial cell migration	7/139	78/18805	0.0897436	12.1412	8.50849	1.76705e-06	2.23317e-05	1.12097e-05	VEGFA/NOS3/FGFR1/KDR/AKT1/PDPK1/ADAM17	7
BP	GO:0030195	negative regulation of blood coagulation	6/139	50/18805	0.12	16.2345	9.30813	1.77999e-06	2.24208e-05	1.12544e-05	FAP/NOS3/F2/PLAU/GP1BA/F11	6
BP	GO:0010038	response to metal ion	13/139	347/18805	0.037464	5.06842	6.60093	1.85008e-06	2.32268e-05	1.1659e-05	CALM1/CREB1/EGFR/PARP1/SOD2/FABP4/OTC/GPI/KIT/DTYMK/CAT/CASP3/DPEP1	13
BP	GO:0016054	organic acid catabolic process	11/139	242/18805	0.0454545	6.14944	6.95746	1.87643e-06	2.33266e-05	1.17092e-05	CBS/NOS3/PPARD/PAH/AKT1/OTC/NOS2/PPARA/DPEP1/OAT/ARG1	11
BP	GO:0046395	carboxylic acid catabolic process	11/139	242/18805	0.0454545	6.14944	6.95746	1.87643e-06	2.33266e-05	1.17092e-05	CBS/NOS3/PPARD/PAH/AKT1/OTC/NOS2/PPARA/DPEP1/OAT/ARG1	11
BP	GO:0046434	organophosphate catabolic process	11/139	242/18805	0.0454545	6.14944	6.95746	1.87643e-06	2.33266e-05	1.17092e-05	XDH/PDE4D/SRC/TYMP/PDE5A/ALDOA/GPI/HPRT1/IGF1/PPARA/TPI1	11
BP	GO:1903238	positive regulation of leukocyte tethering or rolling	4/139	13/18805	0.307692	41.627	12.6447	1.94091e-06	2.40496e-05	1.2072e-05	ELANE/SELP/GP1BA/SELE	4
BP	GO:1900047	negative regulation of hemostasis	6/139	51/18805	0.117647	15.9162	9.20457	2.00513e-06	2.47647e-05	1.2431e-05	FAP/NOS3/F2/PLAU/GP1BA/F11	6
BP	GO:0006809	nitric oxide biosynthetic process	7/139	80/18805	0.0875	11.8377	8.38257	2.09883e-06	2.58381e-05	1.29698e-05	HSP90AA1/NOS3/ESR1/AKT1/SOD2/NOS2/JAK2	7
BP	GO:0010758	regulation of macrophage chemotaxis	5/139	29/18805	0.172414	23.3255	10.3826	2.11349e-06	2.59345e-05	1.30182e-05	CYP19A1/MIF/CCL5/PTK2/MAPK1	5
BP	GO:1903532	positive regulation of secretion by cell	12/139	297/18805	0.040404	5.46617	6.69485	2.15665e-06	2.63791e-05	1.32414e-05	CREB1/EGFR/CYP19A1/PPARG/PPARD/FGFR1/ANG/F2/MIF/SYK/JAK2/IGF1	12
BP	GO:1903038	negative regulation of leukocyte cell-cell adhesion	9/139	155/18805	0.0580645	7.85542	7.3955	2.28942e-06	2.79134e-05	1.40115e-05	IL2/PDE5A/AKT1/LGALS3/JAK3/PPARA/CASP3/CTSG/ARG1	9
BP	GO:2000629	negative regulation of miRNA metabolic process	5/139	30/18805	0.166667	22.548	10.1926	2.52117e-06	3.03988e-05	1.52591e-05	VEGFA/PPARG/ESR1/PPARD/PPARA	5
BP	GO:0022602	ovulation cycle process	6/139	53/18805	0.113208	15.3156	9.00597	2.52525e-06	3.03988e-05	1.52591e-05	NOS3/ESR1/SRC/PGR/CASP3/MMP2	6
BP	GO:0060688	regulation of morphogenesis of a branching structure	6/139	53/18805	0.113208	15.3156	9.00597	2.52525e-06	3.03988e-05	1.52591e-05	VEGFA/AR/ESR1/BMP7/FGFR1/FGFR2	6
BP	GO:1904707	positive regulation of vascular associated smooth muscle cell proliferation	6/139	53/18805	0.113208	15.3156	9.00597	2.52525e-06	3.03988e-05	1.52591e-05	SRC/JAK2/MMP9/IGF1/FGFR2/MMP2	6
BP	GO:0043535	regulation of blood vessel endothelial cell migration	9/139	157/18805	0.0573248	7.75535	7.3348	2.54545e-06	3.05454e-05	1.53327e-05	VEGFA/PPARG/NOS3/FGFR1/KDR/AKT1/PDPK1/ADAM17/RHOA	9
BP	GO:0070943	neutrophil-mediated killing of symbiont cell	4/139	14/18805	0.285714	38.6536	12.1619	2.70169e-06	3.23183e-05	1.62227e-05	F2/ELANE/CTSG/ARG1	4
BP	GO:0045444	fat cell differentiation	11/139	252/18805	0.0436508	5.90542	6.76513	2.77719e-06	3.31174e-05	1.66238e-05	CREB1/ERAP1/IL6/VEGFA/MAPK14/PPARG/PPARD/BMP7/AKT1/SOD2/FABP4	11
BP	GO:0071560	cellular response to transforming growth factor beta stimulus	12/139	308/18805	0.038961	5.27095	6.52163	3.13978e-06	3.73241e-05	1.87354e-05	TGFBR2/PPARG/SRC/PARP1/TGFBR1/CTSK/IGF1R/PDPK1/ADAM17/FGFR2/PPARA/PTK2	12
BP	GO:0014855	striated muscle cell proliferation	7/139	85/18805	0.0823529	11.1413	8.08647	3.16253e-06	3.74774e-05	1.88123e-05	MAPK14/PPARD/FGFR1/SRC/TGFBR1/JAK2/FGFR2	7
BP	GO:0015908	fatty acid transport	8/139	121/18805	0.0661157	8.94465	7.56553	3.24501e-06	3.82168e-05	1.91835e-05	PPARG/PPARD/MIF/AKT1/SYK/FABP4/NOS2/PPARA	8
BP	GO:0034341	response to type II interferon	8/139	121/18805	0.0661157	8.94465	7.56553	3.24501e-06	3.82168e-05	1.91835e-05	CALM1/PPARG/NOS2/JAK2/CCL5/STAT1/RAF1/ARG1	8
BP	GO:0007623	circadian rhythm	10/139	207/18805	0.0483092	6.53564	6.91078	3.26191e-06	3.82973e-05	1.92239e-05	CREB1/EGFR/MAPK10/PPARG/PARP1/GSK3B/NOS2/F7/MAPK8/PPARA	10
BP	GO:0051222	positive regulation of protein transport	11/139	257/18805	0.0428016	5.79053	6.6728	3.35555e-06	3.92754e-05	1.97149e-05	EGFR/MAPK14/HSP90AA1/PPARG/PPARD/SRC/ANG/F2/GSK3B/JAK2/IGF1	11
BP	GO:0036294	cellular response to decreased oxygen levels	9/139	163/18805	0.0552147	7.46988	7.15897	3.46686e-06	4.04441e-05	2.03015e-05	CBS/VEGFA/PPARG/PPARD/BMP7/SRC/AKT1/PTPN1/FGFR2	9
BP	GO:0007178	cell surface receptor protein serine/threonine kinase signaling pathway	14/139	427/18805	0.0327869	4.43566	6.19701	3.47666e-06	4.04441e-05	2.03015e-05	TGFBR2/MAPK14/PPARG/BMP7/SRC/PARP1/KDR/TGFBR1/PDPK1/ADAM17/XIAP/JAK2/PPARA/PTK2	14
BP	GO:0060603	mammary gland duct morphogenesis	5/139	32/18805	0.15625	21.1387	9.83891	3.52061e-06	4.08305e-05	2.04955e-05	AR/ESR1/SRC/PGR/FGFR2	5
BP	GO:2001028	positive regulation of endothelial cell chemotaxis	4/139	15/18805	0.266667	36.0767	11.7276	3.663e-06	4.23528e-05	2.12596e-05	VEGFA/FGFR1/KDR/MET	4
BP	GO:0150076	neuroinflammatory response	7/139	87/18805	0.0804598	10.8852	7.97486	3.69833e-06	4.26316e-05	2.13996e-05	IL6/EGFR/MMP3/MMP8/JAK2/MMP9/IGF1	7
BP	GO:0044282	small molecule catabolic process	13/139	370/18805	0.0351351	4.75335	6.29225	3.74195e-06	4.30042e-05	2.15866e-05	CBS/XDH/NOS3/PPARD/PAH/AKT1/OTC/NOS2/PPARA/TPI1/DPEP1/OAT/ARG1	13
BP	GO:0071559	response to transforming growth factor beta	12/139	315/18805	0.0380952	5.15382	6.41566	3.95438e-06	4.53086e-05	2.27433e-05	TGFBR2/PPARG/SRC/PARP1/TGFBR1/CTSK/IGF1R/PDPK1/ADAM17/FGFR2/PPARA/PTK2	12
BP	GO:0030307	positive regulation of cell growth	9/139	166/18805	0.0542169	7.33488	7.07437	4.02631e-06	4.59763e-05	2.30785e-05	IL2/VEGFA/EGFR/F2/TGFBR1/AKT1/ADAM17/S100A9/IGF1	9
BP	GO:0001649	osteoblast differentiation	11/139	262/18805	0.0419847	5.68002	6.58287	4.03683e-06	4.59763e-05	2.30785e-05	IL6/VEGFA/MAPK14/PPARG/BMP7/AKT1/GSK3B/IGF1/FGFR2/CAT/PTK2	11
BP	GO:0001952	regulation of cell-matrix adhesion	8/139	125/18805	0.064	8.65842	7.41332	4.13824e-06	4.68508e-05	2.35174e-05	VEGFA/SRC/KDR/PLAU/MMP12/GSK3B/RHOA/PTK2	8
BP	GO:1990748	cellular detoxification	8/139	125/18805	0.064	8.65842	7.41332	4.13824e-06	4.68508e-05	2.35174e-05	GSTP1/NOS3/GSR/BMP7/ALB/SOD2/S100A9/CAT	8
BP	GO:0033627	cell adhesion mediated by integrin	7/139	89/18805	0.0786517	10.6406	7.86683	4.30774e-06	4.84683e-05	2.43294e-05	DPP4/PLAU/SYK/ADAM17/CCL5/PIK3CG/PTK2	7
BP	GO:0010656	negative regulation of muscle cell apoptotic process	6/139	58/18805	0.103448	13.9953	8.55344	4.31933e-06	4.84683e-05	2.43294e-05	ESR1/BMP7/IGF1R/PDPK1/JAK2/IGF1	6
BP	GO:0061756	leukocyte adhesion to vascular endothelial cell	6/139	58/18805	0.103448	13.9953	8.55344	4.31933e-06	4.84683e-05	2.43294e-05	IL6/RHOA/ELANE/SELP/GP1BA/SELE	6
BP	GO:0050777	negative regulation of immune response	10/139	214/18805	0.046729	6.32186	6.75656	4.38631e-06	4.90751e-05	2.4634e-05	IL2/MAPK14/PPARG/SRC/PARP1/MMP12/SYK/LGALS3/JAK3/ARG1	10
BP	GO:0048145	regulation of fibroblast proliferation	7/139	90/18805	0.0777778	10.5224	7.8141	4.64248e-06	5.17888e-05	2.59962e-05	GSTP1/EGFR/ESR1/MIF/SOD2/IGF1/HRAS	7
BP	GO:0051047	positive regulation of secretion	12/139	321/18805	0.0373832	5.05749	6.3273	4.79534e-06	5.33145e-05	2.6762e-05	CREB1/EGFR/CYP19A1/PPARG/PPARD/FGFR1/ANG/F2/MIF/SYK/JAK2/IGF1	12
BP	GO:0010464	regulation of mesenchymal cell proliferation	5/139	34/18805	0.147059	19.8953	9.51602	4.80728e-06	5.33145e-05	2.6762e-05	TGFBR2/FGFR1/KDR/FGFR2/STAT1	5
BP	GO:0070942	neutrophil mediated cytotoxicity	4/139	16/18805	0.25	33.8219	11.3339	4.85601e-06	5.36984e-05	2.69547e-05	F2/ELANE/CTSG/ARG1	4
BP	GO:0007292	female gamete generation	9/139	172/18805	0.0523256	7.07901	6.91135	5.38114e-06	5.91768e-05	2.97046e-05	NOS3/SRC/ANG/PDE5A/AKT1/PGR/HEXB/IGF1/MMP2	9
BP	GO:0060348	bone development	10/139	219/18805	0.0456621	6.17752	6.65056	5.38253e-06	5.91768e-05	2.97046e-05	CBS/TGFBR2/MAPK14/SRC/KDR/RHOA/MMP13/IGF1/FGFR2/MMP16	10
BP	GO:0002218	activation of innate immune response	12/139	325/18805	0.0369231	4.99524	6.26961	5.43994e-06	5.96356e-05	2.99349e-05	HSP90AA1/CTSS/HSPA8/ESR1/SRC/PARP1/AKT1/SYK/PDPK1/S100A9/XIAP/MAPK8	12
BP	GO:0016486	peptide hormone processing	5/139	35/18805	0.142857	19.3268	9.36475	5.5753e-06	6.09438e-05	3.05916e-05	BCHE/CMA1/DPP4/REN/CTSG	5
BP	GO:0044403	biological process involved in symbiotic interaction	10/139	220/18805	0.0454545	6.14944	6.62975	5.60373e-06	6.10791e-05	3.06595e-05	EGFR/DPP4/SRC/CTSB/F2/ELANE/PPARA/CD209/CTSG/ARG1	10
BP	GO:0048638	regulation of developmental growth	12/139	327/18805	0.0366972	4.96469	6.24112	5.78994e-06	6.29284e-05	3.15878e-05	CREB1/VEGFA/MAPK14/AR/PPARD/FGFR1/TGFBR1/AKT1/GSK3B/IGF1/FGFR2/PPARA	12
BP	GO:0050708	regulation of protein secretion	11/139	273/18805	0.040293	5.45116	6.39293	5.97553e-06	6.47605e-05	3.25075e-05	IL6/EGFR/PPARG/PPARD/ANG/F2/NOS2/JAK2/CCL5/HMGCR/IGF1	11
BP	GO:1900182	positive regulation of protein localization to nucleus	7/139	94/18805	0.0744681	10.0746	7.61116	6.2061e-06	6.70682e-05	3.36658e-05	MAPK14/HSP90AA1/SRC/PARP1/F2/AKT1/JAK2	7
BP	GO:0097193	intrinsic apoptotic signaling pathway	12/139	330/18805	0.0363636	4.91956	6.19881	6.35209e-06	6.84514e-05	3.43602e-05	SRC/PARP1/MIF/AKT1/SOD2/PTPN1/S100A9/JAK2/MMP9/CASP3/HRAS/MMP2	12
BP	GO:0031663	lipopolysaccharide-mediated signaling pathway	6/139	62/18805	0.0967742	13.0924	8.2299	6.40329e-06	6.88082e-05	3.45393e-05	MAPK14/NOS3/MIF/AKT1/JAK2/MAPK1	6
BP	GO:0010810	regulation of cell-substrate adhesion	10/139	224/18805	0.0446429	6.03963	6.5478	6.56922e-06	7.03924e-05	3.53345e-05	VEGFA/SRC/KDR/PLAU/MMP12/PTPN1/GSK3B/RHOA/JAK2/PTK2	10
BP	GO:0071695	anatomical structure maturation	11/139	277/18805	0.0397112	5.37244	6.32639	6.85939e-06	7.32953e-05	3.67917e-05	VEGFA/PPARG/FGFR1/ANG/KDR/AKR1B1/REN/PGR/RHOA/IGF1/MMP2	11
BP	GO:0009132	nucleoside diphosphate metabolic process	8/139	134/18805	0.0597015	8.07688	7.09443	6.93408e-06	7.38859e-05	3.70881e-05	SRC/DHODH/ALDOA/GPI/DTYMK/IGF1/PPARA/TPI1	8
BP	GO:0002690	positive regulation of leukocyte chemotaxis	7/139	96/18805	0.0729167	9.86473	7.5142	7.13861e-06	7.58528e-05	3.80754e-05	IL6/VEGFA/ADAM17/F7/CCL5/PTK2/MAPK1	7
BP	GO:0030099	myeloid cell differentiation	14/139	455/18805	0.0307692	4.1627	5.89322	7.19256e-06	7.6213e-05	3.82563e-05	CREB1/VEGFA/TGFBR2/MAPK14/PPARG/SRC/PARP1/JAK2/MMP9/KIT/GP1BA/CASP3/THRA/STAT1	14
BP	GO:0008543	fibroblast growth factor receptor signaling pathway	8/139	135/18805	0.0592593	8.01705	7.06084	7.32542e-06	7.71909e-05	3.87471e-05	EGFR/FGFR1/KDR/EPHB4/IGF1R/KIT/MET/FGFR2	8
BP	GO:0097237	cellular response to toxic substance	8/139	135/18805	0.0592593	8.01705	7.06084	7.32542e-06	7.71909e-05	3.87471e-05	GSTP1/NOS3/GSR/BMP7/ALB/SOD2/S100A9/CAT	8
BP	GO:0050866	negative regulation of cell activation	10/139	227/18805	0.0440529	5.95981	6.48762	7.38484e-06	7.75248e-05	3.89147e-05	IL2/NOS3/SRC/F2/PDE5A/LGALS3/JAK3/CASP3/CTSG/ARG1	10
BP	GO:0034110	regulation of homotypic cell-cell adhesion	5/139	37/18805	0.135135	18.2821	9.08021	7.39787e-06	7.75248e-05	3.89147e-05	IL6/SYK/JAK2/CCL5/CTSG	5
BP	GO:0071453	cellular response to oxygen levels	9/139	179/18805	0.0502793	6.80218	6.73077	7.43967e-06	7.77486e-05	3.90271e-05	CBS/VEGFA/PPARG/PPARD/BMP7/SRC/AKT1/PTPN1/FGFR2	9
BP	GO:0061844	antimicrobial humoral immune response mediated by antimicrobial peptide	8/139	136/18805	0.0588235	7.9581	7.0276	7.73527e-06	8.06163e-05	4.04666e-05	ANG/F2/MMP7/RNASE3/S100A9/ELANE/CCL5/LGALS3	8
BP	GO:0060562	epithelial tube morphogenesis	12/139	337/18805	0.0356083	4.81737	6.10205	7.8541e-06	8.16311e-05	4.09759e-05	VEGFA/TGFBR2/AR/ESR1/BMP7/SRC/KDR/PGR/RHOA/MET/FGFR2/CASP3	12
BP	GO:0010517	regulation of phospholipase activity	4/139	18/18805	0.222222	30.0639	10.6456	8.0712e-06	8.29806e-05	4.16534e-05	FGFR1/PDPK1/CCL5/FGFR2	4
BP	GO:0034112	positive regulation of homotypic cell-cell adhesion	4/139	18/18805	0.222222	30.0639	10.6456	8.0712e-06	8.29806e-05	4.16534e-05	IL6/JAK2/CCL5/CTSG	4
BP	GO:0051917	regulation of fibrinolysis	4/139	18/18805	0.222222	30.0639	10.6456	8.0712e-06	8.29806e-05	4.16534e-05	FAP/F2/PLAU/F11	4
BP	GO:1903236	regulation of leukocyte tethering or rolling	4/139	18/18805	0.222222	30.0639	10.6456	8.0712e-06	8.29806e-05	4.16534e-05	ELANE/SELP/GP1BA/SELE	4
BP	GO:1901606	alpha-amino acid catabolic process	7/139	98/18805	0.0714286	9.66341	7.42005	8.18468e-06	8.39206e-05	4.21252e-05	CBS/NOS3/PAH/OTC/NOS2/OAT/ARG1	7
BP	GO:0015833	peptide transport	11/139	283/18805	0.0388693	5.25854	6.22897	8.39887e-06	8.58853e-05	4.31114e-05	IL6/CA2/EGFR/PPARD/F2/MMP7/NOS2/JAK2/CCL5/CD209/RAF1	11
BP	GO:0001990	regulation of systemic arterial blood pressure by hormone	5/139	38/18805	0.131579	17.801	8.94617	8.46837e-06	8.59031e-05	4.31203e-05	CMA1/NOS3/REN/RHOA/CTSG	5
BP	GO:0034391	regulation of smooth muscle cell apoptotic process	5/139	38/18805	0.131579	17.801	8.94617	8.46837e-06	8.59031e-05	4.31203e-05	PPARG/ESR1/BAG1/SOD2/IGF1	5
BP	GO:0071392	cellular response to estradiol stimulus	5/139	38/18805	0.131579	17.801	8.94617	8.46837e-06	8.59031e-05	4.31203e-05	ESR2/EGFR/ESR1/IGF1R/MMP2	5
BP	GO:0002440	production of molecular mediator of immune response	10/139	231/18805	0.04329	5.85661	6.40905	8.60769e-06	8.70842e-05	4.37132e-05	IL2/IL6/MIF/MMP7/SYK/GPI/ELANE/KIT/JAK3/ARG1	10
BP	GO:0042542	response to hydrogen peroxide	7/139	99/18805	0.0707071	9.5658	7.37398	8.75359e-06	8.83254e-05	4.43362e-05	IL6/SRC/SOD2/CAT/CASP3/STAT1/MMP2	7
BP	GO:0001655	urogenital system development	6/139	66/18805	0.0909091	12.2989	7.9349	9.23762e-06	9.29628e-05	4.6664e-05	AR/CYP19A1/ESR1/BMP7/FGFR2/MMP2	6
BP	GO:0001701	in utero embryonic development	13/139	403/18805	0.0322581	4.36412	5.89113	9.40177e-06	9.4365e-05	4.73679e-05	VEGFA/TGFBR2/EGFR/AR/NOS3/BMP7/FGFR1/TGFBR1/AKT1/GPI/IGF1/FGFR2/MAPK1	13
BP	GO:0034390	smooth muscle cell apoptotic process	5/139	39/18805	0.128205	17.3446	8.81713	9.65627e-06	9.59386e-05	4.81578e-05	PPARG/ESR1/BAG1/SOD2/IGF1	5
BP	GO:0140448	signaling receptor ligand precursor processing	5/139	39/18805	0.128205	17.3446	8.81713	9.65627e-06	9.59386e-05	4.81578e-05	BCHE/CMA1/DPP4/REN/CTSG	5
BP	GO:0071214	cellular response to abiotic stimulus	12/139	344/18805	0.0348837	4.71934	6.00792	9.65943e-06	9.59386e-05	4.81578e-05	EGFR/MAPK14/MMP3/PARP1/AKR1B1/IGF1R/MMP9/MAPK8/CASP3/MMP1/HRAS/MMP2	12
BP	GO:0104004	cellular response to environmental stimulus	12/139	344/18805	0.0348837	4.71934	6.00792	9.65943e-06	9.59386e-05	4.81578e-05	EGFR/MAPK14/MMP3/PARP1/AKR1B1/IGF1R/MMP9/MAPK8/CASP3/MMP1/HRAS/MMP2	12
BP	GO:0019730	antimicrobial humoral response	9/139	185/18805	0.0486486	6.58157	6.58353	9.70813e-06	9.61712e-05	4.82745e-05	ANG/F2/MMP7/RNASE3/S100A9/ELANE/CCL5/LGALS3/CTSG	9
BP	GO:0002221	pattern recognition receptor signaling pathway	11/139	288/18805	0.0381944	5.16724	6.14988	9.90367e-06	9.78534e-05	4.9119e-05	CTSS/HSPA8/ESR1/SRC/PARP1/AKT1/SYK/PDPK1/S100A9/XIAP/MAPK8	11
BP	GO:0120162	positive regulation of cold-induced thermogenesis	7/139	101/18805	0.0693069	9.37638	7.28378	9.99015e-06	9.84521e-05	4.94195e-05	VEGFA/SYK/FABP4/IGF1R/JAK2/THRA/LCN2	7
BP	GO:0045453	bone resorption	6/139	67/18805	0.0895522	12.1153	7.86511	1.0085e-05	9.91304e-05	4.976e-05	IL6/NOX4/EGFR/SRC/CTSK/SYK	6
BP	GO:0019318	hexose metabolic process	10/139	237/18805	0.0421941	5.70834	6.29458	1.07691e-05	0.000105582	5.29983e-05	MAPK14/PPARD/SRC/AKR1B1/AKT1/ALDOA/GPI/IGF1/PPARA/TPI1	10
BP	GO:0055021	regulation of cardiac muscle tissue growth	6/139	68/18805	0.0882353	11.9372	7.79679	1.09943e-05	0.000107512	5.39673e-05	MAPK14/FGFR1/TGFBR1/IGF1/FGFR2/PPARA	6
BP	GO:0001558	regulation of cell growth	13/139	410/18805	0.0317073	4.28961	5.81157	1.12935e-05	0.000110155	5.5294e-05	IL2/VEGFA/ESR2/EGFR/PPARD/F2/TGFBR1/AKT1/GSK3B/ADAM17/S100A9/IGF1/PPARA	13
BP	GO:0046620	regulation of organ growth	7/139	103/18805	0.0679612	9.19431	7.19605	1.13682e-05	0.0001106	5.55171e-05	MAPK14/FGFR1/TGFBR1/AKT1/IGF1/FGFR2/PPARA	7
BP	GO:2001242	regulation of intrinsic apoptotic signaling pathway	9/139	189/18805	0.047619	6.44227	6.48896	1.15288e-05	0.000111877	5.61582e-05	SRC/PARP1/MIF/AKT1/SOD2/PTPN1/S100A9/MMP9/MMP2	9
BP	GO:0051054	positive regulation of DNA metabolic process	11/139	293/18805	0.0375427	5.07906	6.0726	1.1638e-05	0.000112649	5.65459e-05	IL2/IL6/NOX4/VEGFA/EGFR/HSP90AA1/FGFR1/PARP1/AKT1/IGF1R/MAPK1	11
BP	GO:0048645	animal organ formation	6/139	69/18805	0.0869565	11.7642	7.72988	1.19687e-05	0.000115556	5.8005e-05	TGFBR2/AR/BMP7/FGFR1/FGFR2/MAPK1	6
BP	GO:0001960	negative regulation of cytokine-mediated signaling pathway	7/139	104/18805	0.0673077	9.10591	7.15308	1.21141e-05	0.000116663	5.85607e-05	IL6/GSTP1/PPARG/MMP12/XIAP/CCL5/ARG1	7
BP	GO:0033028	myeloid cell apoptotic process	5/139	41/18805	0.121951	16.4985	8.57287	1.24203e-05	0.00011931	5.98893e-05	IL6/MIF/ADAM17/CCL5/THRA	5
BP	GO:0062207	regulation of pattern recognition receptor signaling pathway	9/139	191/18805	0.0471204	6.37482	6.44269	1.25436e-05	0.000120191	6.03315e-05	HSPA8/ESR1/SRC/PARP1/AKT1/PDPK1/S100A9/XIAP/MAPK8	9
BP	GO:0043627	response to estrogen	6/139	70/18805	0.0857143	11.5961	7.66434	1.30118e-05	0.000123783	6.21348e-05	HSP90AA1/AR/ESR1/F7/DTYMK/MMP2	6
BP	GO:0046887	positive regulation of hormone secretion	8/139	146/18805	0.0547945	7.41303	6.71278	1.30161e-05	0.000123783	6.21348e-05	CREB1/EGFR/CYP19A1/PPARG/PPARD/FGFR1/F2/JAK2	8
BP	GO:1900180	regulation of protein localization to nucleus	8/139	146/18805	0.0547945	7.41303	6.71278	1.30161e-05	0.000123783	6.21348e-05	MAPK14/HSP90AA1/SRC/PARP1/F2/AKT1/GSK3B/JAK2	8
BP	GO:0046427	positive regulation of receptor signaling pathway via JAK-STAT	5/139	42/18805	0.119048	16.1057	8.45709	1.40153e-05	0.000132294	6.64067e-05	CALM1/IL6/F2/JAK2/KIT	5
BP	GO:0060391	positive regulation of SMAD protein signal transduction	5/139	42/18805	0.119048	16.1057	8.45709	1.40153e-05	0.000132294	6.64067e-05	TGFBR2/BMP7/PARP1/TGFBR1/JAK2	5
BP	GO:0150077	regulation of neuroinflammatory response	5/139	42/18805	0.119048	16.1057	8.45709	1.40153e-05	0.000132294	6.64067e-05	IL6/MMP3/MMP8/MMP9/IGF1	5
BP	GO:0018107	peptidyl-threonine phosphorylation	6/139	71/18805	0.084507	11.4328	7.60012	1.41272e-05	0.000132691	6.66063e-05	CALM1/AKT1/GSK3B/PDPK1/MAPK8/MAPK1	6
BP	GO:0045600	positive regulation of fat cell differentiation	6/139	71/18805	0.084507	11.4328	7.60012	1.41272e-05	0.000132691	6.66063e-05	CREB1/MAPK14/PPARG/PPARD/BMP7/AKT1	6
BP	GO:0002532	production of molecular mediator involved in inflammatory response	7/139	107/18805	0.0654206	8.8506	7.02755	1.4599e-05	0.000136785	6.8661e-05	IL6/MAPK14/F2/SYK/NOS2/S100A9/PPARA	7
BP	GO:0034101	erythrocyte homeostasis	8/139	149/18805	0.0536913	7.26377	6.6241	1.50949e-05	0.000141083	7.08189e-05	VEGFA/MAPK14/GPI/JAK2/KIT/CASP3/THRA/STAT1	8
BP	GO:0051900	regulation of mitochondrial depolarization	4/139	21/18805	0.190476	25.7691	9.80015	1.55166e-05	0.00014467	7.26191e-05	SRC/PARP1/KDR/ALB	4
BP	GO:0060761	negative regulation of response to cytokine stimulus	7/139	109/18805	0.0642202	8.68821	6.94658	1.64789e-05	0.000153266	7.69342e-05	IL6/GSTP1/PPARG/MMP12/XIAP/CCL5/ARG1	7
BP	GO:0120161	regulation of cold-induced thermogenesis	8/139	151/18805	0.0529801	7.16756	6.56634	1.66305e-05	0.000154298	7.74524e-05	VEGFA/SYK/FABP4/IGF1R/ADAM17/JAK2/THRA/LCN2	8
BP	GO:0070374	positive regulation of ERK1 and ERK2 cascade	9/139	198/18805	0.0454545	6.14944	6.28582	1.67179e-05	0.000154733	7.76703e-05	NOX4/VEGFA/EGFR/SRC/KDR/MIF/IGF1/FGFR2/HRAS	9
BP	GO:0002758	innate immune response-activating signaling pathway	11/139	305/18805	0.0360656	4.87923	5.89409	1.6916e-05	0.000156186	7.83997e-05	CTSS/HSPA8/ESR1/SRC/PARP1/AKT1/SYK/PDPK1/S100A9/XIAP/MAPK8	11
BP	GO:0016049	cell growth	14/139	492/18805	0.0284553	3.84965	5.52715	1.73017e-05	0.00015936	7.99931e-05	IL2/VEGFA/TGFBR2/ESR2/EGFR/PPARD/F2/TGFBR1/AKT1/GSK3B/ADAM17/S100A9/IGF1/PPARA	14
BP	GO:0106106	cold-induced thermogenesis	8/139	152/18805	0.0526316	7.12041	6.53785	1.74462e-05	0.000160303	8.04665e-05	VEGFA/SYK/FABP4/IGF1R/ADAM17/JAK2/THRA/LCN2	8
BP	GO:0048144	fibroblast proliferation	7/139	110/18805	0.0636364	8.60922	6.90686	1.74914e-05	0.00016033	8.04802e-05	GSTP1/EGFR/ESR1/MIF/SOD2/IGF1/HRAS	7
BP	GO:0045429	positive regulation of nitric oxide biosynthetic process	5/139	44/18805	0.113636	15.3736	8.23704	1.76818e-05	0.000161547	8.1091e-05	HSP90AA1/ESR1/AKT1/SOD2/JAK2	5
BP	GO:0048738	cardiac muscle tissue development	10/139	251/18805	0.0398406	5.38995	6.04205	1.7709e-05	0.000161547	8.1091e-05	CREB1/NOX4/VEGFA/MAPK14/BMP7/FGFR1/TGFBR1/IGF1/FGFR2/PPARA	10
BP	GO:0060420	regulation of heart growth	6/139	74/18805	0.0810811	10.9693	7.41491	1.79447e-05	0.000163305	8.19735e-05	MAPK14/FGFR1/TGFBR1/IGF1/FGFR2/PPARA	6
BP	GO:0009063	amino acid catabolic process	7/139	111/18805	0.0630631	8.53166	6.86765	1.85546e-05	0.000168453	8.45575e-05	CBS/NOS3/PAH/OTC/NOS2/OAT/ARG1	7
BP	GO:0051402	neuron apoptotic process	11/139	309/18805	0.0355987	4.81607	5.83665	1.90857e-05	0.000172862	8.67706e-05	PARP1/KDR/SOD2/GSK3B/RHOA/XIAP/GPI/JAK2/CASP3/HRAS/MMP2	11
BP	GO:0140888	interferon-mediated signaling pathway	7/139	112/18805	0.0625	8.45549	6.82892	1.96707e-05	0.000177737	8.92179e-05	PPARG/MMP12/PTPN1/JAK2/STAT1/RAF1/ARG1	7
BP	GO:0042554	superoxide anion generation	5/139	45/18805	0.111111	15.032	8.13234	1.97745e-05	0.00017783	8.92645e-05	NOX4/GSTP1/EGFR/SOD2/SYK	5
BP	GO:1904407	positive regulation of nitric oxide metabolic process	5/139	45/18805	0.111111	15.032	8.13234	1.97745e-05	0.00017783	8.92645e-05	HSP90AA1/ESR1/AKT1/SOD2/JAK2	5
BP	GO:0043523	regulation of neuron apoptotic process	10/139	255/18805	0.0392157	5.3054	5.97336	2.02894e-05	0.000181967	9.13409e-05	PARP1/KDR/SOD2/GSK3B/RHOA/GPI/JAK2/CASP3/HRAS/MMP2	10
BP	GO:0031099	regeneration	9/139	203/18805	0.044335	5.99798	6.17831	2.0378e-05	0.000181967	9.13409e-05	IL6/EGFR/PPARD/IGF1R/JAK2/F7/IGF1/ATIC/MMP2	9
BP	GO:1901605	alpha-amino acid metabolic process	9/139	203/18805	0.044335	5.99798	6.17831	2.0378e-05	0.000181967	9.13409e-05	CBS/NOX4/NOS3/PAH/OTC/NOS2/DPEP1/OAT/ARG1	9
BP	GO:0009306	protein secretion	12/139	372/18805	0.0322581	4.36412	5.65525	2.10352e-05	0.000184964	9.28452e-05	IL6/EGFR/PPARG/PPARD/ANG/F2/NOS2/JAK2/CCL5/HMGCR/IGF1/RAF1	12
BP	GO:1901342	regulation of vasculature development	12/139	372/18805	0.0322581	4.36412	5.65525	2.10352e-05	0.000184964	9.28452e-05	ERAP1/IL6/VEGFA/TGFBR2/CMA1/PPARG/NOS3/KDR/TGFBR1/PDPK1/PIK3CG/STAT1	12
BP	GO:0035296	regulation of tube diameter	8/139	156/18805	0.0512821	6.93783	6.42643	2.1054e-05	0.000184964	9.28452e-05	CBS/VEGFA/EGFR/NOS3/PPARD/SOD2/RHOA/MMP2	8
BP	GO:0045667	regulation of osteoblast differentiation	8/139	156/18805	0.0512821	6.93783	6.42643	2.1054e-05	0.000184964	9.28452e-05	IL6/VEGFA/PPARG/BMP7/GSK3B/IGF1/FGFR2/PTK2	8
BP	GO:0062013	positive regulation of small molecule metabolic process	8/139	156/18805	0.0512821	6.93783	6.42643	2.1054e-05	0.000184964	9.28452e-05	PPARG/NOS3/PPARD/SRC/AKT1/IGF1/PPARA/MAPK1	8
BP	GO:0071456	cellular response to hypoxia	8/139	156/18805	0.0512821	6.93783	6.42643	2.1054e-05	0.000184964	9.28452e-05	CBS/VEGFA/PPARG/PPARD/BMP7/SRC/PTPN1/FGFR2	8
BP	GO:0097746	blood vessel diameter maintenance	8/139	156/18805	0.0512821	6.93783	6.42643	2.1054e-05	0.000184964	9.28452e-05	CBS/VEGFA/EGFR/NOS3/PPARD/SOD2/RHOA/MMP2	8
BP	GO:0031960	response to corticosteroid	8/139	157/18805	0.0509554	6.89364	6.39918	2.20477e-05	0.000191673	9.62128e-05	IL6/BCHE/EGFR/SRC/PARP1/IGF1R/JAK2/CASP3	8
BP	GO:0032368	regulation of lipid transport	8/139	157/18805	0.0509554	6.89364	6.39918	2.20477e-05	0.000191673	9.62128e-05	CYP19A1/PPARG/MIF/REN/AKT1/SYK/PPARA/RXRA	8
BP	GO:0035150	regulation of tube size	8/139	157/18805	0.0509554	6.89364	6.39918	2.20477e-05	0.000191673	9.62128e-05	CBS/VEGFA/EGFR/NOS3/PPARD/SOD2/RHOA/MMP2	8
BP	GO:1904646	cellular response to amyloid-beta	5/139	46/18805	0.108696	14.7052	8.03093	2.20549e-05	0.000191673	9.62128e-05	PARP1/SYK/IGF1R/GSK3B/IGF1	5
BP	GO:0001776	leukocyte homeostasis	7/139	114/18805	0.0614035	8.30714	6.75291	2.20695e-05	0.000191673	9.62128e-05	IL2/IL6/MIF/AKT1/ADAM17/JAK3/CASP3	7
BP	GO:0009123	nucleoside monophosphate metabolic process	6/139	77/18805	0.0779221	10.5419	7.24005	2.25538e-05	0.000194443	9.76037e-05	XDH/TYMP/DHODH/HPRT1/DTYMK/ATIC	6
BP	GO:0170035	L-amino acid catabolic process	6/139	77/18805	0.0779221	10.5419	7.24005	2.25538e-05	0.000194443	9.76037e-05	CBS/NOS3/PAH/NOS2/OAT/ARG1	6
BP	GO:0170040	proteinogenic amino acid catabolic process	6/139	77/18805	0.0779221	10.5419	7.24005	2.25538e-05	0.000194443	9.76037e-05	CBS/NOS3/PAH/NOS2/OAT/ARG1	6
BP	GO:0010888	negative regulation of lipid storage	4/139	23/18805	0.173913	23.5283	9.32886	2.26953e-05	0.000194443	9.76037e-05	IL6/PPARG/PPARD/PPARA	4
BP	GO:0038128	ERBB2 signaling pathway	4/139	23/18805	0.173913	23.5283	9.32886	2.26953e-05	0.000194443	9.76037e-05	EGFR/SRC/RAF1/MAPK1	4
BP	GO:0060444	branching involved in mammary gland duct morphogenesis	4/139	23/18805	0.173913	23.5283	9.32886	2.26953e-05	0.000194443	9.76037e-05	AR/ESR1/SRC/PGR	4
BP	GO:0035592	establishment of protein localization to extracellular region	12/139	375/18805	0.032	4.32921	5.61954	2.2765e-05	0.000194603	9.76836e-05	IL6/EGFR/PPARG/PPARD/ANG/F2/NOS2/JAK2/CCL5/HMGCR/IGF1/RAF1	12
BP	GO:0005996	monosaccharide metabolic process	10/139	260/18805	0.0384615	5.20338	5.8895	2.39639e-05	0.000204392	0.000102597	MAPK14/PPARD/SRC/AKR1B1/AKT1/ALDOA/GPI/IGF1/PPARA/TPI1	10
BP	GO:0009620	response to fungus	6/139	78/18805	0.0769231	10.4068	7.18389	2.4286e-05	0.000205755	0.000103282	ANG/SYK/S100A9/ELANE/CTSG/ARG1	6
BP	GO:0046425	regulation of receptor signaling pathway via JAK-STAT	6/139	78/18805	0.0769231	10.4068	7.18389	2.4286e-05	0.000205755	0.000103282	CALM1/IL6/F2/JAK2/KIT/JAK3	6
BP	GO:0061045	negative regulation of wound healing	6/139	78/18805	0.0769231	10.4068	7.18389	2.4286e-05	0.000205755	0.000103282	FAP/NOS3/F2/PLAU/GP1BA/F11	6
BP	GO:1905521	regulation of macrophage migration	5/139	47/18805	0.106383	14.3923	7.93265	2.45347e-05	0.0002074	0.000104107	CYP19A1/MIF/CCL5/PTK2/MAPK1	5
BP	GO:0003015	heart process	10/139	263/18805	0.0380228	5.14402	5.84021	2.64319e-05	0.000222942	0.000111909	CALM1/NOX4/HSP90AA1/NOS3/PDE4D/SRC/PDE5A/PTPN1/PIK3CG/THRA	10
BP	GO:0051216	cartilage development	9/139	210/18805	0.0428571	5.79805	6.03369	2.66325e-05	0.000224137	0.000112509	CBS/TGFBR2/MAPK14/BMP7/FGFR1/TGFBR1/CTSK/MMP13/THRA	9
BP	GO:0003081	regulation of systemic arterial blood pressure by renin-angiotensin	4/139	24/18805	0.166667	22.548	9.11506	2.70785e-05	0.000225891	0.00011339	CMA1/REN/RHOA/CTSG	4
BP	GO:0035162	embryonic hemopoiesis	4/139	24/18805	0.166667	22.548	9.11506	2.70785e-05	0.000225891	0.00011339	VEGFA/TGFBR2/KDR/KIT	4
BP	GO:0060571	morphogenesis of an epithelial fold	4/139	24/18805	0.166667	22.548	9.11506	2.70785e-05	0.000225891	0.00011339	EGFR/AR/BMP7/FGFR2	4
BP	GO:2001026	regulation of endothelial cell chemotaxis	4/139	24/18805	0.166667	22.548	9.11506	2.70785e-05	0.000225891	0.00011339	VEGFA/FGFR1/KDR/MET	4
BP	GO:0061383	trabecula morphogenesis	5/139	48/18805	0.104167	14.0925	7.83732	2.72258e-05	0.000226623	0.000113757	VEGFA/BMP7/TGFBR1/RHOA/MMP2	5
BP	GO:0033209	tumor necrosis factor-mediated signaling pathway	7/139	118/18805	0.059322	8.02555	6.6063	2.75938e-05	0.000229185	0.000115043	GSTP1/MMP8/SYK/ADAM17/XIAP/JAK2/STAT1	7
BP	GO:0034504	protein localization to nucleus	11/139	322/18805	0.0341615	4.62163	5.65657	2.78893e-05	0.000231135	0.000116022	MAPK14/HSP90AA1/SRC/PARP1/F2/AKT1/MMP12/PGR/SYK/GSK3B/JAK2	11
BP	GO:0071692	protein localization to extracellular region	12/139	383/18805	0.0313316	4.23878	5.52611	2.79982e-05	0.000231533	0.000116221	IL6/EGFR/PPARG/PPARD/ANG/F2/NOS2/JAK2/CCL5/HMGCR/IGF1/RAF1	12
BP	GO:0018210	peptidyl-threonine modification	6/139	81/18805	0.0740741	10.0213	7.02134	3.01347e-05	0.000248122	0.000124549	CALM1/AKT1/GSK3B/PDPK1/MAPK8/MAPK1	6
BP	GO:1903036	positive regulation of response to wounding	6/139	81/18805	0.0740741	10.0213	7.02134	3.01347e-05	0.000248122	0.000124549	F2/PLAU/IGF1R/F7/HRAS/PTK2	6
BP	GO:0001822	kidney development	11/139	325/18805	0.0338462	4.57897	5.61637	3.0359e-05	0.000249429	0.000125205	VEGFA/BMP7/FGFR1/AKR1B1/REN/TGFBR1/RHOA/MMP9/FGFR2/CAT/STAT1	11
BP	GO:0008016	regulation of heart contraction	9/139	214/18805	0.0420561	5.68967	5.95395	3.08884e-05	0.000253232	0.000127113	CALM1/HSP90AA1/NOS3/PDE4D/SRC/PDE5A/PTPN1/PIK3CG/THRA	9
BP	GO:0002433	immune response-regulating cell surface receptor signaling pathway involved in phagocytosis	4/139	25/18805	0.16	21.646	8.91386	3.20518e-05	0.000261082	0.000131054	SRC/SYK/NOS2/PTK2	4
BP	GO:0035994	response to muscle stretch	4/139	25/18805	0.16	21.646	8.91386	3.20518e-05	0.000261082	0.000131054	MAPK14/GPI/PTK2/RAF1	4
BP	GO:0038096	Fc-gamma receptor signaling pathway involved in phagocytosis	4/139	25/18805	0.16	21.646	8.91386	3.20518e-05	0.000261082	0.000131054	SRC/SYK/NOS2/PTK2	4
BP	GO:0042886	amide transport	11/139	328/18805	0.0335366	4.53709	5.57666	3.30154e-05	0.000268356	0.000134705	IL6/CA2/EGFR/PPARD/F2/MMP7/NOS2/JAK2/CCL5/CD209/RAF1	11
BP	GO:0046686	response to cadmium ion	5/139	50/18805	0.1	13.5288	7.65494	3.32917e-05	0.000270025	0.000135543	SOD2/GPI/KIT/DTYMK/CAT	5
BP	GO:0006790	sulfur compound metabolic process	11/139	329/18805	0.0334347	4.5233	5.56353	3.39444e-05	0.00027415	0.000137613	CBS/NOX4/GSTP1/GSR/AHCY/SOD2/HEXB/PPCDC/PAPSS1/HMGCR/DPEP1	11
BP	GO:0090092	regulation of transmembrane receptor protein serine/threonine kinase signaling pathway	11/139	329/18805	0.0334347	4.5233	5.56353	3.39444e-05	0.00027415	0.000137613	TGFBR2/PPARG/BMP7/PARP1/KDR/TGFBR1/PDPK1/ADAM17/XIAP/JAK2/PPARA	11
BP	GO:0060390	regulation of SMAD protein signal transduction	6/139	83/18805	0.0722892	9.77984	6.91761	3.46263e-05	0.000279065	0.000140081	TGFBR2/PPARG/BMP7/PARP1/TGFBR1/JAK2	6
BP	GO:0098754	detoxification	8/139	168/18805	0.047619	6.44227	6.1144	3.58394e-05	0.00028823	0.000144681	GSTP1/NOS3/GSR/BMP7/ALB/SOD2/S100A9/CAT	8
BP	GO:0046634	regulation of alpha-beta T cell activation	7/139	123/18805	0.0569106	7.6993	6.43247	3.60528e-05	0.000289335	0.000145236	IL2/TGFBR2/SYK/RHOA/JAK2/LGALS3/JAK3	7
BP	GO:0030593	neutrophil chemotaxis	6/139	84/18805	0.0714286	9.66341	6.86706	3.70653e-05	0.000296835	0.000149	DPP4/SYK/S100A9/LGALS3/PIK3CG/DPEP1	6
BP	GO:1990845	adaptive thermogenesis	8/139	169/18805	0.0473373	6.40415	6.08978	3.73886e-05	0.000298794	0.000149984	VEGFA/SYK/FABP4/IGF1R/ADAM17/JAK2/THRA/LCN2	8
BP	GO:0009065	glutamine family amino acid catabolic process	4/139	26/18805	0.153846	20.8135	8.72406	3.76628e-05	0.000300355	0.000150767	NOS3/NOS2/OAT/ARG1	4
BP	GO:0006690	icosanoid metabolic process	7/139	124/18805	0.0564516	7.63721	6.39887	3.79766e-05	0.000302224	0.000151706	GSTP1/AKR1B1/MIF/SYK/CYP2C9/AKR1C2/DPEP1	7
BP	GO:0034284	response to monosaccharide	9/139	220/18805	0.0409091	5.5345	5.83803	3.83468e-05	0.000304532	0.000152865	NOX4/CMA1/PPARD/SOD2/IGF1R/PPARA/CAT/CASP3/RAF1	9
BP	GO:0070227	lymphocyte apoptotic process	6/139	85/18805	0.0705882	9.54972	6.81735	3.96402e-05	0.000313495	0.000157364	IL2/MIF/AKT1/CCL5/LGALS3/JAK3	6
BP	GO:1901657	glycosyl compound metabolic process	6/139	85/18805	0.0705882	9.54972	6.81735	3.96402e-05	0.000313495	0.000157364	XDH/AKR1B1/TYMP/AKR1C2/HPRT1/DTYMK	6
BP	GO:0042311	vasodilation	5/139	52/18805	0.0961538	13.0084	7.48272	4.03562e-05	0.000318496	0.000159874	VEGFA/EGFR/NOS3/PPARD/SOD2	5
BP	GO:0048639	positive regulation of developmental growth	8/139	171/18805	0.0467836	6.32925	6.04113	4.06553e-05	0.000320192	0.000160725	CREB1/VEGFA/MAPK14/PPARD/FGFR1/AKT1/IGF1/FGFR2	8
BP	GO:0072001	renal system development	11/139	336/18805	0.0327381	4.42906	5.47306	4.11025e-05	0.000323046	0.000162158	VEGFA/BMP7/FGFR1/AKR1B1/REN/TGFBR1/RHOA/MMP9/FGFR2/CAT/STAT1	11
BP	GO:0141091	transforming growth factor beta receptor superfamily signaling pathway	12/139	399/18805	0.0300752	4.06881	5.34666	4.16798e-05	0.000326907	0.000164096	TGFBR2/PPARG/BMP7/SRC/PARP1/KDR/TGFBR1/PDPK1/ADAM17/XIAP/PPARA/PTK2	12
BP	GO:0010717	regulation of epithelial to mesenchymal transition	7/139	126/18805	0.0555556	7.51599	6.3328	4.20776e-05	0.000329348	0.000165321	IL6/VEGFA/TGFBR2/BMP7/TGFBR1/GSK3B/PTK2	7
BP	GO:0003012	muscle system process	13/139	467/18805	0.0278373	3.76604	5.22334	4.39279e-05	0.000341796	0.00017157	CALM1/HSP90AA1/PPARG/NOS3/PDE4D/PARP1/PDE5A/RHOA/ALDOA/KIT/IGF1/PIK3CG/PPARA	13
BP	GO:0051882	mitochondrial depolarization	4/139	27/18805	0.148148	20.0426	8.54459	4.396e-05	0.000341796	0.00017157	SRC/PARP1/KDR/ALB	4
BP	GO:0060396	growth hormone receptor signaling pathway	4/139	27/18805	0.148148	20.0426	8.54459	4.396e-05	0.000341796	0.00017157	PTPN1/JAK2/JAK3/PTK2	4
BP	GO:0030520	estrogen receptor signaling pathway	5/139	53/18805	0.0943396	12.763	7.40012	4.42969e-05	0.000341796	0.00017157	ESR2/AR/ESR1/SRC/PARP1	5
BP	GO:0035094	response to nicotine	5/139	53/18805	0.0943396	12.763	7.40012	4.42969e-05	0.000341796	0.00017157	IGF1R/PPARA/CASP3/MMP2/MAPK1	5
BP	GO:0101023	vascular endothelial cell proliferation	5/139	53/18805	0.0943396	12.763	7.40012	4.42969e-05	0.000341796	0.00017157	PPARG/FGFR1/TGFBR1/PDPK1/ADAM17	5
BP	GO:1904035	regulation of epithelial cell apoptotic process	5/139	53/18805	0.0943396	12.763	7.40012	4.42969e-05	0.000341796	0.00017157	IL6/ESR1/IGF1R/JAK2/PPARA	5
BP	GO:0001542	ovulation from ovarian follicle	3/139	10/18805	0.3	40.5863	10.8052	4.56587e-05	0.00035088	0.00017613	NOS3/PGR/MMP2	3
BP	GO:0002002	regulation of angiotensin levels in blood	3/139	10/18805	0.3	40.5863	10.8052	4.56587e-05	0.00035088	0.00017613	CMA1/REN/CTSG	3
BP	GO:0009185	ribonucleoside diphosphate metabolic process	7/139	128/18805	0.0546875	7.39855	6.26816	4.65353e-05	0.000356896	0.000179149	SRC/DHODH/ALDOA/GPI/IGF1/PPARA/TPI1	7
BP	GO:0007611	learning or memory	10/139	282/18805	0.035461	4.79744	5.54455	4.77198e-05	0.000365244	0.000183339	CREB1/BCHE/EGFR/SRC/GPI/KIT/HMGCR/CASP3/THRA/MAPK1	10
BP	GO:0034103	regulation of tissue remodeling	6/139	88/18805	0.0681818	9.22417	6.67301	4.82367e-05	0.000368459	0.000184953	IL2/IL6/EGFR/PPARG/SRC/SYK	6
BP	GO:0046622	positive regulation of organ growth	5/139	54/18805	0.0925926	12.5266	7.31972	4.85289e-05	0.000368471	0.000184959	MAPK14/FGFR1/AKT1/IGF1/FGFR2	5
BP	GO:0048146	positive regulation of fibroblast proliferation	5/139	54/18805	0.0925926	12.5266	7.31972	4.85289e-05	0.000368471	0.000184959	EGFR/ESR1/MIF/IGF1/HRAS	5
BP	GO:0048286	lung alveolus development	5/139	54/18805	0.0925926	12.5266	7.31972	4.85289e-05	0.000368471	0.000184959	CREB1/KDR/MMP12/PGR/FGFR2	5
BP	GO:0042180	ketone metabolic process	9/139	227/18805	0.0396476	5.36383	5.70806	4.89235e-05	0.000370727	0.000186092	CREB1/CYP19A1/PPARG/PPARD/AKR1B1/AKT1/AKR1C2/PPARA/TPI1	9
BP	GO:0002070	epithelial cell maturation	4/139	28/18805	0.142857	19.3268	8.37452	5.09934e-05	0.000384879	0.000193195	VEGFA/KDR/AKR1B1/PGR	4
BP	GO:0071378	cellular response to growth hormone stimulus	4/139	28/18805	0.142857	19.3268	8.37452	5.09934e-05	0.000384879	0.000193195	PTPN1/JAK2/JAK3/PTK2	4
BP	GO:0009791	post-embryonic development	6/139	89/18805	0.0674157	9.12052	6.62643	5.14123e-05	0.000386507	0.000194013	VEGFA/KDR/TGFBR1/SOD2/JAK2/FGFR2	6
BP	GO:0098586	cellular response to virus	6/139	89/18805	0.0674157	9.12052	6.62643	5.14123e-05	0.000386507	0.000194013	IL6/MAPK14/HSP90AA1/MMP12/JAK2/CCL5	6
BP	GO:0007259	cell surface receptor signaling pathway via JAK-STAT	7/139	131/18805	0.0534351	7.22912	6.17377	5.39421e-05	0.000403929	0.000202758	CALM1/IL6/F2/JAK2/KIT/JAK3/STAT1	7
BP	GO:0045471	response to ethanol	7/139	131/18805	0.0534351	7.22912	6.17377	5.39421e-05	0.000403929	0.000202758	IL2/CTSK/SOD2/IGF1R/FGFR2/PPARA/CAT	7
BP	GO:0062012	regulation of small molecule metabolic process	11/139	347/18805	0.0317003	4.28866	5.33579	5.49761e-05	0.000410862	0.000206238	CREB1/PPARG/NOS3/PPARD/SRC/PARP1/AKT1/KIT/IGF1/PPARA/MAPK1	11
BP	GO:0016052	carbohydrate catabolic process	8/139	179/18805	0.0446927	6.04638	5.85401	5.62073e-05	0.00041924	0.000210444	SRC/CHIT1/HEXB/ALDOA/GPI/IGF1/PPARA/TPI1	8
BP	GO:0001704	formation of primary germ layer	7/139	132/18805	0.0530303	7.17435	6.14297	5.66155e-05	0.000421458	0.000211557	BMP7/FGFR1/MMP8/GPI/MMP9/FGFR2/MMP2	7
BP	GO:0034644	cellular response to UV	6/139	91/18805	0.0659341	8.92007	6.53542	5.82651e-05	0.000432048	0.000216873	MAPK14/MMP3/PARP1/MMP9/MMP1/MMP2	6
BP	GO:0046849	bone remodeling	6/139	91/18805	0.0659341	8.92007	6.53542	5.82651e-05	0.000432048	0.000216873	IL6/NOX4/EGFR/SRC/CTSK/SYK	6
BP	GO:0031281	positive regulation of cyclase activity	4/139	29/18805	0.137931	18.6604	8.21305	5.88141e-05	0.00043527	0.00021849	MAPK14/NOS3/MAPK8/RAF1	4
BP	GO:0045834	positive regulation of lipid metabolic process	7/139	133/18805	0.0526316	7.12041	6.11248	5.93963e-05	0.000438198	0.00021996	CREB1/PPARG/PPARD/AKT1/IGF1R/PPARA/MAPK1	7
BP	GO:0002697	regulation of immune effector process	12/139	414/18805	0.0289855	3.92138	5.18672	5.94401e-05	0.000438198	0.00021996	IL2/IL6/MIF/SYK/PDPK1/NOS2/S100A9/GPI/KIT/LGALS3/JAK3/ARG1	12
BP	GO:0009165	nucleotide biosynthetic process	9/139	234/18805	0.0384615	5.20338	5.58336	6.18667e-05	0.000454974	0.000228381	NOS3/PARP1/DHODH/ALDOA/HPRT1/PAPSS1/DTYMK/PPARA/ATIC	9
BP	GO:0055017	cardiac muscle tissue growth	6/139	92/18805	0.0652174	8.82312	6.49096	6.1955e-05	0.000454974	0.000228381	MAPK14/FGFR1/TGFBR1/IGF1/FGFR2/PPARA	6
BP	GO:0010887	negative regulation of cholesterol storage	3/139	11/18805	0.272727	36.8967	10.2766	6.2441e-05	0.000455515	0.000228652	PPARG/PPARD/PPARA	3
BP	GO:0060397	growth hormone receptor signaling pathway via JAK-STAT	3/139	11/18805	0.272727	36.8967	10.2766	6.2441e-05	0.000455515	0.000228652	PTPN1/JAK2/JAK3	3
BP	GO:0060601	lateral sprouting from an epithelium	3/139	11/18805	0.272727	36.8967	10.2766	6.2441e-05	0.000455515	0.000228652	AR/BMP7/FGFR2	3
BP	GO:0021700	developmental maturation	11/139	352/18805	0.03125	4.22774	5.27526	6.25076e-05	0.000455515	0.000228652	VEGFA/PPARG/FGFR1/ANG/KDR/AKR1B1/REN/PGR/RHOA/IGF1/MMP2	11
BP	GO:0031214	biomineral tissue development	8/139	182/18805	0.043956	5.94672	5.78675	6.31901e-05	0.00045898	0.000230392	NOS3/BMP7/FGFR1/MMP13/IGF1/FGFR2/PPARA/RXRA	8
BP	GO:0006091	generation of precursor metabolites and energy	13/139	484/18805	0.0268595	3.63376	5.06561	6.32244e-05	0.00045898	0.000230392	PPARD/SRC/AKT1/SOD2/GSK3B/NOS2/RHOA/ALDOA/GPI/IGF1/PPARA/CAT/TPI1	13
BP	GO:0021782	glial cell development	7/139	135/18805	0.0518519	7.01492	6.05246	6.52937e-05	0.000473099	0.000237479	IL6/EGFR/AKT1/S100A9/HRAS/RAF1/MAPK1	7
BP	GO:0090330	regulation of platelet aggregation	4/139	30/18805	0.133333	18.0384	8.05945	6.74746e-05	0.000487972	0.000244945	IL6/SYK/JAK2/CTSG	4
BP	GO:0001659	temperature homeostasis	8/139	184/18805	0.0434783	5.88208	5.74274	6.82349e-05	0.000492534	0.000247235	VEGFA/SYK/FABP4/IGF1R/ADAM17/JAK2/THRA/LCN2	8
BP	GO:0050868	negative regulation of T cell activation	7/139	136/18805	0.0514706	6.96334	6.0229	6.8417e-05	0.000492913	0.000247425	IL2/PDE5A/LGALS3/JAK3/CASP3/CTSG/ARG1	7
BP	GO:0072132	mesenchyme morphogenesis	5/139	58/18805	0.0862069	11.6627	7.01817	6.8668e-05	0.000493786	0.000247863	TGFBR2/NOS3/BMP7/FGFR1/TGFBR1	5
BP	GO:0040013	negative regulation of locomotion	12/139	421/18805	0.0285036	3.85618	5.11463	6.97559e-05	0.000500663	0.000251315	CYP19A1/PPARG/DPP4/PPARD/MIF/TGFBR1/AKT1/PTPN1/GSK3B/RHOA/ELANE/DPEP1	12
BP	GO:0014910	regulation of smooth muscle cell migration	6/139	94/18805	0.0638298	8.63539	6.40403	6.98944e-05	0.000500712	0.00025134	PPARD/SRC/PLAU/PTPN1/CCL5/IGF1	6
BP	GO:0015718	monocarboxylic acid transport	8/139	186/18805	0.0430108	5.81883	5.69937	7.36101e-05	0.00052634	0.000264204	PPARG/PPARD/MIF/AKT1/SYK/FABP4/NOS2/PPARA	8
BP	GO:0071677	positive regulation of mononuclear cell migration	6/139	95/18805	0.0631579	8.54449	6.36153	7.41574e-05	0.000528268	0.000265172	ADAM17/RHOA/CCL5/LGALS3/PTK2/MAPK1	6
BP	GO:2000106	regulation of leukocyte apoptotic process	6/139	95/18805	0.0631579	8.54449	6.36153	7.41574e-05	0.000528268	0.000265172	IL2/MIF/ADAM17/CCL5/LGALS3/JAK3	6
BP	GO:0030218	erythrocyte differentiation	7/139	138/18805	0.0507246	6.86242	5.96467	7.50303e-05	0.000533487	0.000267792	VEGFA/MAPK14/JAK2/KIT/CASP3/THRA/STAT1	7
BP	GO:0031346	positive regulation of cell projection organization	11/139	360/18805	0.0305556	4.13379	5.18071	7.64005e-05	0.000542216	0.000272173	VEGFA/HSP90AA1/BMP7/FGFR1/SRC/TGFBR1/IGF1R/GSK3B/S100A9/KIT/HRAS	11
BP	GO:0031589	cell-substrate adhesion	11/139	361/18805	0.0304709	4.12234	5.16908	7.83103e-05	0.000554735	0.000278457	VEGFA/PPARD/SRC/KDR/PLAU/MMP12/PTPN1/GSK3B/RHOA/JAK2/PTK2	11
BP	GO:0008360	regulation of cell shape	7/139	139/18805	0.0503597	6.81305	5.93599	7.85275e-05	0.000555239	0.000278711	VEGFA/F2/KDR/HEXB/ALDOA/KIT/PTK2	7
BP	GO:0051345	positive regulation of hydrolase activity	8/139	188/18805	0.0425532	5.75693	5.65663	7.93326e-05	0.000559891	0.000281046	FGFR1/AKT1/GSK3B/PDPK1/RHOA/CCL5/FGFR2/HRAS	8
BP	GO:0010718	positive regulation of epithelial to mesenchymal transition	5/139	60/18805	0.0833333	11.274	6.87826	8.08841e-05	0.000569783	0.000286011	IL6/TGFBR2/BMP7/TGFBR1/PTK2	5
BP	GO:0045765	regulation of angiogenesis	11/139	363/18805	0.030303	4.09963	5.14595	8.2253e-05	0.000577958	0.000290114	ERAP1/IL6/VEGFA/TGFBR2/CMA1/PPARG/NOS3/KDR/PDPK1/PIK3CG/STAT1	11
BP	GO:0001667	ameboidal-type cell migration	9/139	243/18805	0.037037	5.01066	5.43017	8.26482e-05	0.000577958	0.000290114	VEGFA/TGFBR2/PPARD/BMP7/SRC/AKT1/MMP9/KIT/PTK2	9
BP	GO:0050847	progesterone receptor signaling pathway	3/139	12/18805	0.25	33.8219	9.8144	8.28041e-05	0.000577958	0.000290114	SRC/PGR/MAPK1	3
BP	GO:0060442	branching involved in prostate gland morphogenesis	3/139	12/18805	0.25	33.8219	9.8144	8.28041e-05	0.000577958	0.000290114	ESR1/BMP7/FGFR2	3
BP	GO:0070944	neutrophil-mediated killing of bacterium	3/139	12/18805	0.25	33.8219	9.8144	8.28041e-05	0.000577958	0.000290114	F2/ELANE/CTSG	3
BP	GO:0006096	glycolytic process	6/139	97/18805	0.0618557	8.36832	6.27838	8.33053e-05	0.000580391	0.000291336	SRC/ALDOA/GPI/IGF1/PPARA/TPI1	6
BP	GO:0035767	endothelial cell chemotaxis	4/139	32/18805	0.125	16.911	7.77341	8.75292e-05	0.00060799	0.000305189	VEGFA/FGFR1/KDR/MET	4
BP	GO:0010658	striated muscle cell apoptotic process	5/139	61/18805	0.0819672	11.0892	6.81076	8.75863e-05	0.00060799	0.000305189	HSP90AA1/BMP7/PTPN1/PDPK1/JAK2	5
BP	GO:0009743	response to carbohydrate	9/139	245/18805	0.0367347	4.96975	5.39715	8.79866e-05	0.000608947	0.00030567	NOX4/CMA1/PPARD/SOD2/IGF1R/PPARA/CAT/CASP3/RAF1	9
BP	GO:0010631	epithelial cell migration	6/139	98/18805	0.0612245	8.28292	6.23769	8.82044e-05	0.000608947	0.00030567	TGFBR2/PPARD/SRC/MMP9/KIT/PTK2	6
BP	GO:0043502	regulation of muscle adaptation	6/139	98/18805	0.0612245	8.28292	6.23769	8.82044e-05	0.000608947	0.00030567	PPARG/NOS3/PARP1/PDE5A/IGF1/PPARA	6
BP	GO:0032640	tumor necrosis factor production	8/139	191/18805	0.0418848	5.6665	5.59365	8.86055e-05	0.000609503	0.000305949	IL6/GSTP1/MIF/MMP8/SYK/ADAM17/JAK2/IGF1	8
BP	GO:0032680	regulation of tumor necrosis factor production	8/139	191/18805	0.0418848	5.6665	5.59365	8.86055e-05	0.000609503	0.000305949	IL6/GSTP1/MIF/MMP8/SYK/ADAM17/JAK2/IGF1	8
BP	GO:0046032	ADP catabolic process	6/139	99/18805	0.0606061	8.19926	6.19758	9.33303e-05	0.000639691	0.000321102	SRC/ALDOA/GPI/IGF1/PPARA/TPI1	6
BP	GO:0060395	SMAD protein signal transduction	6/139	99/18805	0.0606061	8.19926	6.19758	9.33303e-05	0.000639691	0.000321102	TGFBR2/PPARG/BMP7/PARP1/TGFBR1/JAK2	6
BP	GO:0043467	regulation of generation of precursor metabolites and energy	7/139	143/18805	0.048951	6.62248	5.82403	9.38736e-05	0.000642257	0.00032239	SRC/AKT1/GSK3B/NOS2/RHOA/IGF1/PPARA	7
BP	GO:0070228	regulation of lymphocyte apoptotic process	5/139	62/18805	0.0806452	10.9103	6.74482	9.47077e-05	0.000646801	0.000324671	IL2/MIF/CCL5/LGALS3/JAK3	5
BP	GO:0006006	glucose metabolic process	8/139	193/18805	0.0414508	5.60778	5.5524	9.52733e-05	0.000648336	0.000325442	MAPK14/PPARD/SRC/AKT1/GPI/IGF1/PPARA/TPI1	8
BP	GO:0007254	JNK cascade	8/139	193/18805	0.0414508	5.60778	5.5524	9.52733e-05	0.000648336	0.000325442	GSTP1/MAPK10/MAPK14/IGF1R/XIAP/MAPK8/HRAS/MAPK1	8
BP	GO:0060419	heart growth	6/139	100/18805	0.06	8.11727	6.15802	9.86904e-05	0.00067039	0.000336512	MAPK14/FGFR1/TGFBR1/IGF1/FGFR2/PPARA	6
BP	GO:0090322	regulation of superoxide metabolic process	4/139	33/18805	0.121212	16.3985	7.6399	9.90333e-05	0.00067152	0.000337079	GSTP1/EGFR/BMP7/SYK	4
BP	GO:0002768	immune response-regulating cell surface receptor signaling pathway	11/139	372/18805	0.0295699	4.00044	5.04389	0.000102171	0.00068789	0.000345297	MAPK10/PDE4D/SRC/SYK/NOS2/KIT/MAPK8/LGALS3/HRAS/PTK2/MAPK1	11
BP	GO:0051893	regulation of focal adhesion assembly	5/139	63/18805	0.0793651	10.7371	6.68036	0.000102266	0.00068789	0.000345297	VEGFA/SRC/KDR/RHOA/PTK2	5
BP	GO:0090109	regulation of cell-substrate junction assembly	5/139	63/18805	0.0793651	10.7371	6.68036	0.000102266	0.00068789	0.000345297	VEGFA/SRC/KDR/RHOA/PTK2	5
BP	GO:0170041	non-proteinogenic amino acid metabolic process	5/139	63/18805	0.0793651	10.7371	6.68036	0.000102266	0.00068789	0.000345297	CBS/NOX4/OTC/DPEP1/ARG1	5
BP	GO:1904018	positive regulation of vasculature development	8/139	195/18805	0.0410256	5.55027	5.51173	0.000102352	0.00068789	0.000345297	ERAP1/VEGFA/TGFBR2/CMA1/NOS3/KDR/TGFBR1/PDPK1	8
BP	GO:0002573	myeloid leukocyte differentiation	9/139	250/18805	0.036	4.87036	5.31616	0.000102614	0.000688438	0.000345572	CREB1/VEGFA/TGFBR2/MAPK14/PPARG/SRC/PARP1/MMP9/KIT	9
BP	GO:0014909	smooth muscle cell migration	6/139	101/18805	0.0594059	8.0369	6.11902	0.000104293	0.000693582	0.000348154	PPARD/SRC/PLAU/PTPN1/CCL5/IGF1	6
BP	GO:0019364	pyridine nucleotide catabolic process	6/139	101/18805	0.0594059	8.0369	6.11902	0.000104293	0.000693582	0.000348154	SRC/ALDOA/GPI/IGF1/PPARA/TPI1	6
BP	GO:0034109	homotypic cell-cell adhesion	6/139	101/18805	0.0594059	8.0369	6.11902	0.000104293	0.000693582	0.000348154	IL6/SYK/JAK2/CCL5/PIK3CG/CTSG	6
BP	GO:0090132	epithelium migration	6/139	101/18805	0.0594059	8.0369	6.11902	0.000104293	0.000693582	0.000348154	TGFBR2/PPARD/SRC/MMP9/KIT/PTK2	6
BP	GO:1903035	negative regulation of response to wounding	6/139	101/18805	0.0594059	8.0369	6.11902	0.000104293	0.000693582	0.000348154	FAP/NOS3/F2/PLAU/GP1BA/F11	6
BP	GO:0071706	tumor necrosis factor superfamily cytokine production	8/139	196/18805	0.0408163	5.52195	5.4916	0.000106051	0.000702819	0.00035279	IL6/GSTP1/MIF/MMP8/SYK/ADAM17/JAK2/IGF1	8
BP	GO:1903555	regulation of tumor necrosis factor superfamily cytokine production	8/139	196/18805	0.0408163	5.52195	5.4916	0.000106051	0.000702819	0.00035279	IL6/GSTP1/MIF/MMP8/SYK/ADAM17/JAK2/IGF1	8
BP	GO:0001101	response to acid chemical	7/139	146/18805	0.0479452	6.4864	5.74284	0.000106917	0.000704616	0.000353692	VEGFA/EGFR/MMP3/IGF1R/F7/CASP3/MMP2	7
BP	GO:0010572	positive regulation of platelet activation	3/139	13/18805	0.230769	31.2203	9.40568	0.000107063	0.000704616	0.000353692	JAK2/SELP/GP1BA	3
BP	GO:0045737	positive regulation of cyclin-dependent protein serine/threonine kinase activity	3/139	13/18805	0.230769	31.2203	9.40568	0.000107063	0.000704616	0.000353692	EGFR/AKT1/ADAM17	3
BP	GO:1901731	positive regulation of platelet aggregation	3/139	13/18805	0.230769	31.2203	9.40568	0.000107063	0.000704616	0.000353692	IL6/JAK2/CTSG	3
BP	GO:0007179	transforming growth factor beta receptor signaling pathway	9/139	252/18805	0.0357143	4.83171	5.28436	0.000109011	0.000716194	0.000359504	TGFBR2/PPARG/SRC/PARP1/TGFBR1/PDPK1/ADAM17/PPARA/PTK2	9
BP	GO:0002700	regulation of production of molecular mediator of immune response	8/139	197/18805	0.0406091	5.49392	5.47161	0.00010986	0.000719914	0.000361371	IL2/IL6/MIF/SYK/GPI/KIT/JAK3/ARG1	8
BP	GO:0009137	purine nucleoside diphosphate catabolic process	6/139	102/18805	0.0588235	7.9581	6.08054	0.000110145	0.000719914	0.000361371	SRC/ALDOA/GPI/IGF1/PPARA/TPI1	6
BP	GO:0009181	purine ribonucleoside diphosphate catabolic process	6/139	102/18805	0.0588235	7.9581	6.08054	0.000110145	0.000719914	0.000361371	SRC/ALDOA/GPI/IGF1/PPARA/TPI1	6
BP	GO:0002431	Fc receptor mediated stimulatory signaling pathway	4/139	34/18805	0.117647	15.9162	7.5121	0.000111597	0.000721963	0.0003624	SRC/SYK/NOS2/PTK2	4
BP	GO:0007435	salivary gland morphogenesis	4/139	34/18805	0.117647	15.9162	7.5121	0.000111597	0.000721963	0.0003624	EGFR/BMP7/FGFR1/FGFR2	4
BP	GO:0033032	regulation of myeloid cell apoptotic process	4/139	34/18805	0.117647	15.9162	7.5121	0.000111597	0.000721963	0.0003624	MIF/ADAM17/CCL5/THRA	4
BP	GO:0050901	leukocyte tethering or rolling	4/139	34/18805	0.117647	15.9162	7.5121	0.000111597	0.000721963	0.0003624	ELANE/SELP/GP1BA/SELE	4
BP	GO:0051873	killing by host of symbiont cells	4/139	34/18805	0.117647	15.9162	7.5121	0.000111597	0.000721963	0.0003624	F2/ELANE/CTSG/ARG1	4
BP	GO:2000191	regulation of fatty acid transport	4/139	34/18805	0.117647	15.9162	7.5121	0.000111597	0.000721963	0.0003624	MIF/AKT1/SYK/PPARA	4
BP	GO:0060047	heart contraction	9/139	254/18805	0.0354331	4.79366	5.25289	0.000115738	0.000747483	0.00037521	CALM1/HSP90AA1/NOS3/PDE4D/SRC/PDE5A/PTPN1/PIK3CG/THRA	9
BP	GO:0045428	regulation of nitric oxide biosynthetic process	5/139	65/18805	0.0769231	10.4068	6.55569	0.000118764	0.000765727	0.000384368	HSP90AA1/ESR1/AKT1/SOD2/JAK2	5
BP	GO:0072526	pyridine-containing compound catabolic process	6/139	104/18805	0.0576923	7.80506	6.00514	0.00012263	0.000789136	0.000396119	SRC/ALDOA/GPI/IGF1/PPARA/TPI1	6
BP	GO:0048863	stem cell differentiation	9/139	256/18805	0.0351562	4.75621	5.22176	0.00012281	0.000789136	0.000396119	TGFBR2/MAPK14/ESR1/BMP7/FGFR1/GSK3B/KIT/FGFR2/MAPK1	9
BP	GO:0001893	maternal placenta development	4/139	35/18805	0.114286	15.4615	7.3896	0.000125277	0.000803632	0.000403395	PPARD/CTSB/PARP1/AKT1	4
BP	GO:0046631	alpha-beta T cell activation	8/139	201/18805	0.039801	5.38459	5.393	0.000126248	0.000807815	0.000405494	IL2/IL6/TGFBR2/SYK/RHOA/JAK2/LGALS3/JAK3	8
BP	GO:0002790	peptide secretion	9/139	257/18805	0.0350195	4.7377	5.20631	0.000126479	0.000807815	0.000405494	IL6/EGFR/PPARD/F2/MMP7/NOS2/JAK2/CCL5/RAF1	9
BP	GO:0050714	positive regulation of protein secretion	7/139	150/18805	0.0466667	6.31343	5.63806	0.000126566	0.000807815	0.000405494	EGFR/PPARG/PPARD/ANG/F2/JAK2/IGF1	7
BP	GO:0008631	intrinsic apoptotic signaling pathway in response to oxidative stress	5/139	66/18805	0.0757576	10.2491	6.49537	0.000127742	0.000809883	0.000406533	PARP1/AKT1/SOD2/JAK2/MMP2	5
BP	GO:0033135	regulation of peptidyl-serine phosphorylation	5/139	66/18805	0.0757576	10.2491	6.49537	0.000127742	0.000809883	0.000406533	IL6/EGFR/PDE4D/AKT1/RAF1	5
BP	GO:0090303	positive regulation of wound healing	5/139	66/18805	0.0757576	10.2491	6.49537	0.000127742	0.000809883	0.000406533	F2/PLAU/F7/HRAS/PTK2	5
BP	GO:1905330	regulation of morphogenesis of an epithelium	5/139	66/18805	0.0757576	10.2491	6.49537	0.000127742	0.000809883	0.000406533	VEGFA/AR/ESR1/BMP7/FGFR1	5
BP	GO:0001823	mesonephros development	6/139	105/18805	0.0571429	7.73073	5.96819	0.000129281	0.000812866	0.00040803	VEGFA/BMP7/FGFR1/REN/FGFR2/CAT	6
BP	GO:0009191	ribonucleoside diphosphate catabolic process	6/139	105/18805	0.0571429	7.73073	5.96819	0.000129281	0.000812866	0.00040803	SRC/ALDOA/GPI/IGF1/PPARA/TPI1	6
BP	GO:0032602	chemokine production	6/139	105/18805	0.0571429	7.73073	5.96819	0.000129281	0.000812866	0.00040803	IL6/GSTP1/MIF/SYK/ADAM17/ELANE	6
BP	GO:0032642	regulation of chemokine production	6/139	105/18805	0.0571429	7.73073	5.96819	0.000129281	0.000812866	0.00040803	IL6/GSTP1/MIF/SYK/ADAM17/ELANE	6
BP	GO:0046031	ADP metabolic process	6/139	105/18805	0.0571429	7.73073	5.96819	0.000129281	0.000812866	0.00040803	SRC/ALDOA/GPI/IGF1/PPARA/TPI1	6
BP	GO:0031669	cellular response to nutrient levels	9/139	258/18805	0.0348837	4.71934	5.19094	0.00013024	0.000817547	0.00041038	HSPA8/PPARD/CTSK/ALB/IGF1R/MAPK8/PPARA/RXRA/MAPK1	9
BP	GO:0007369	gastrulation	8/139	202/18805	0.039604	5.35793	5.37368	0.000130647	0.000818747	0.000410982	TGFBR2/BMP7/FGFR1/MMP8/GPI/MMP9/FGFR2/MMP2	8
BP	GO:0010001	glial cell differentiation	9/139	259/18805	0.034749	4.70112	5.17565	0.000134094	0.00083897	0.000421133	IL6/EGFR/F2/AKT1/RHOA/S100A9/HRAS/RAF1/MAPK1	9
BP	GO:0019627	urea metabolic process	3/139	14/18805	0.214286	28.9902	9.04071	0.000135525	0.000841008	0.000422157	OTC/CYP2C9/ARG1	3
BP	GO:0050667	homocysteine metabolic process	3/139	14/18805	0.214286	28.9902	9.04071	0.000135525	0.000841008	0.000422157	CBS/NOX4/DPEP1	3
BP	GO:0061430	bone trabecula morphogenesis	3/139	14/18805	0.214286	28.9902	9.04071	0.000135525	0.000841008	0.000422157	VEGFA/RHOA/MMP2	3
BP	GO:0070493	thrombin-activated receptor signaling pathway	3/139	14/18805	0.214286	28.9902	9.04071	0.000135525	0.000841008	0.000422157	F2/MET/GP1BA	3
BP	GO:1904031	positive regulation of cyclin-dependent protein kinase activity	3/139	14/18805	0.214286	28.9902	9.04071	0.000135525	0.000841008	0.000422157	EGFR/AKT1/ADAM17	3
BP	GO:0090130	tissue migration	6/139	106/18805	0.0566038	7.6578	5.93173	0.000136214	0.000843905	0.00042361	TGFBR2/PPARD/SRC/MMP9/KIT/PTK2	6
BP	GO:0015909	long-chain fatty acid transport	5/139	67/18805	0.0746269	10.0961	6.43633	0.00013723	0.000844699	0.000424009	PPARG/MIF/AKT1/SYK/FABP4	5
BP	GO:0050832	defense response to fungus	5/139	67/18805	0.0746269	10.0961	6.43633	0.00013723	0.000844699	0.000424009	ANG/S100A9/ELANE/CTSG/ARG1	5
BP	GO:0080164	regulation of nitric oxide metabolic process	5/139	67/18805	0.0746269	10.0961	6.43633	0.00013723	0.000844699	0.000424009	HSP90AA1/ESR1/AKT1/SOD2/JAK2	5
BP	GO:2000630	positive regulation of miRNA metabolic process	5/139	67/18805	0.0746269	10.0961	6.43633	0.00013723	0.000844699	0.000424009	IL6/EGFR/AR/PPARG/HRAS	5
BP	GO:0002695	negative regulation of leukocyte activation	8/139	204/18805	0.0392157	5.3054	5.33541	0.000139823	0.000859266	0.000431321	IL2/SRC/PDE5A/LGALS3/JAK3/CASP3/CTSG/ARG1	8
BP	GO:0034405	response to fluid shear stress	4/139	36/18805	0.111111	15.032	7.27204	0.000140132	0.000859778	0.000431578	NOS3/SRC/AKT1/MMP2	4
BP	GO:1901293	nucleoside phosphate biosynthetic process	10/139	322/18805	0.0310559	4.20148	5.00034	0.000142966	0.000875752	0.000439597	NOS3/PARP1/DHODH/ALDOA/PPCDC/HPRT1/PAPSS1/DTYMK/PPARA/ATIC	10
BP	GO:1990266	neutrophil migration	6/139	107/18805	0.0560748	7.58623	5.89574	0.000143439	0.000877235	0.000440341	DPP4/SYK/S100A9/LGALS3/PIK3CG/DPEP1	6
BP	GO:2000241	regulation of reproductive process	8/139	205/18805	0.0390244	5.27952	5.31646	0.000144607	0.000882959	0.000443214	VEGFA/AR/ESR1/BMP7/SRC/PDE5A/KIT/IGF1	8
BP	GO:0150116	regulation of cell-substrate junction organization	5/139	68/18805	0.0735294	9.94763	6.37851	0.000147249	0.000897652	0.00045059	VEGFA/SRC/KDR/RHOA/PTK2	5
BP	GO:0030336	negative regulation of cell migration	11/139	388/18805	0.0283505	3.83548	4.87012	0.000147827	0.000899733	0.000451634	CYP19A1/PPARG/DPP4/PPARD/MIF/TGFBR1/AKT1/PTPN1/GSK3B/RHOA/DPEP1	11
BP	GO:0048568	embryonic organ development	12/139	457/18805	0.0262582	3.55241	4.76674	0.000150897	0.000915893	0.000459746	VEGFA/TGFBR2/EGFR/BMP7/FGFR1/KDR/TGFBR1/AKT1/KIT/FGFR2/MMP16/MAPK1	12
BP	GO:0009134	nucleoside diphosphate catabolic process	6/139	108/18805	0.0555556	7.51599	5.86021	0.000150963	0.000915893	0.000459746	SRC/ALDOA/GPI/IGF1/PPARA/TPI1	6
BP	GO:0016051	carbohydrate biosynthetic process	8/139	207/18805	0.0386473	5.22851	5.27894	0.00015458	0.00093634	0.000470009	PARP1/AKR1B1/AKT1/GSK3B/GPI/IGF1/PPARA/TPI1	8
BP	GO:1904385	cellular response to angiotensin	4/139	37/18805	0.108108	14.6257	7.15909	0.000156221	0.000944777	0.000474245	CA2/SRC/PTPN1/IGF1R	4
BP	GO:1905953	negative regulation of lipid localization	5/139	69/18805	0.0724638	9.80346	6.32188	0.000157818	0.000952919	0.000478332	IL6/PPARG/PPARD/AKT1/PPARA	5
BP	GO:0043405	regulation of MAP kinase activity	6/139	109/18805	0.0550459	7.44703	5.82513	0.000158797	0.000957315	0.000480538	GSTP1/FGFR1/PTPN1/ELANE/PIK3CG/HRAS	6
BP	GO:0090087	regulation of peptide transport	8/139	209/18805	0.0382775	5.17848	5.2419	0.000165113	0.000993815	0.00049886	IL6/CA2/EGFR/PPARD/F2/NOS2/JAK2/CCL5	8
BP	GO:0032760	positive regulation of tumor necrosis factor production	6/139	110/18805	0.0545455	7.37933	5.7905	0.00016695	0.0010017	0.000502817	IL6/MIF/MMP8/SYK/ADAM17/JAK2	6
BP	GO:0090398	cellular senescence	6/139	110/18805	0.0545455	7.37933	5.7905	0.00016695	0.0010017	0.000502817	MAPK10/MAPK14/MIF/IGF1R/MAPK8/HRAS	6
BP	GO:0038083	peptidyl-tyrosine autophosphorylation	3/139	15/18805	0.2	27.0576	8.7121	0.000168491	0.00100738	0.000505671	EGFR/KDR/IGF1R	3
BP	GO:0060572	morphogenesis of an epithelial bud	3/139	15/18805	0.2	27.0576	8.7121	0.000168491	0.00100738	0.000505671	AR/BMP7/FGFR2	3
BP	GO:0010803	regulation of tumor necrosis factor-mediated signaling pathway	5/139	70/18805	0.0714286	9.66341	6.2664	0.000168957	0.00100738	0.000505671	GSTP1/MMP8/SYK/ADAM17/XIAP	5
BP	GO:0048662	negative regulation of smooth muscle cell proliferation	5/139	70/18805	0.0714286	9.66341	6.2664	0.000168957	0.00100738	0.000505671	PPARG/NOS3/PPARD/ANG/SOD2	5
BP	GO:0050890	cognition	10/139	329/18805	0.0303951	4.11209	4.9142	0.000170217	0.00101331	0.000508646	CREB1/BCHE/EGFR/SRC/GPI/KIT/HMGCR/CASP3/THRA/MAPK1	10
BP	GO:0042593	glucose homeostasis	9/139	268/18805	0.0335821	4.54325	5.04145	0.000173279	0.00102704	0.000515539	IL6/NOX4/CMA1/PPARG/PPARD/AKT1/IGF1R/GPI/RAF1	9
BP	GO:0007431	salivary gland development	4/139	38/18805	0.105263	14.2408	7.05044	0.000173604	0.00102704	0.000515539	EGFR/BMP7/FGFR1/FGFR2	4
BP	GO:0038094	Fc-gamma receptor signaling pathway	4/139	38/18805	0.105263	14.2408	7.05044	0.000173604	0.00102704	0.000515539	SRC/SYK/NOS2/PTK2	4
BP	GO:0055023	positive regulation of cardiac muscle tissue growth	4/139	38/18805	0.105263	14.2408	7.05044	0.000173604	0.00102704	0.000515539	MAPK14/FGFR1/IGF1/FGFR2	4
BP	GO:0002526	acute inflammatory response	6/139	111/18805	0.0540541	7.31285	5.75629	0.000175429	0.00103463	0.000519346	IL6/GSTP1/F2/ELANE/SERPINA1/PIK3CG	6
BP	GO:0090100	positive regulation of transmembrane receptor protein serine/threonine kinase signaling pathway	6/139	111/18805	0.0540541	7.31285	5.75629	0.000175429	0.00103463	0.000519346	TGFBR2/BMP7/PARP1/KDR/TGFBR1/JAK2	6
BP	GO:0034764	positive regulation of transmembrane transport	8/139	211/18805	0.0379147	5.12939	5.20533	0.000176231	0.00103614	0.000520106	CALM1/CA2/MAPK14/CTSS/F2/AKT1/PDPK1/IGF1	8
BP	GO:0048469	cell maturation	8/139	211/18805	0.0379147	5.12939	5.20533	0.000176231	0.00103614	0.000520106	VEGFA/PPARG/FGFR1/ANG/KDR/AKR1B1/REN/PGR	8
BP	GO:0033500	carbohydrate homeostasis	9/139	269/18805	0.0334572	4.52636	5.02691	0.000178168	0.00104591	0.000525012	IL6/NOX4/CMA1/PPARG/PPARD/AKT1/IGF1R/GPI/RAF1	9
BP	GO:0055074	calcium ion homeostasis	10/139	331/18805	0.0302115	4.08724	4.89003	0.000178763	0.00104779	0.000525952	CALM1/FGFR1/PDE4D/F2/KDR/PDPK1/HEXB/ELANE/CCL5/GP1BA	10
BP	GO:0009064	glutamine family amino acid metabolic process	5/139	71/18805	0.0704225	9.52731	6.21202	0.000180686	0.00105257	0.000528355	NOS3/OTC/NOS2/OAT/ARG1	5
BP	GO:0010611	regulation of cardiac muscle hypertrophy	5/139	71/18805	0.0704225	9.52731	6.21202	0.000180686	0.00105257	0.000528355	PPARG/PARP1/PDE5A/IGF1/PPARA	5
BP	GO:0043406	positive regulation of MAP kinase activity	5/139	71/18805	0.0704225	9.52731	6.21202	0.000180686	0.00105257	0.000528355	FGFR1/PTPN1/ELANE/PIK3CG/HRAS	5
BP	GO:0048002	antigen processing and presentation of peptide antigen	5/139	71/18805	0.0704225	9.52731	6.21202	0.000180686	0.00105257	0.000528355	ERAP1/CTSS/CTSD/CTSF/CD209	5
BP	GO:0051651	maintenance of location in cell	8/139	212/18805	0.0377358	5.1052	5.18722	0.000182017	0.0010587	0.000531432	CALM1/PDE4D/F2/AKT1/PGR/PDPK1/HEXB/GP1BA	8
BP	GO:2001243	negative regulation of intrinsic apoptotic signaling pathway	6/139	112/18805	0.0535714	7.24756	5.72251	0.000184246	0.00107003	0.000537119	SRC/MIF/AKT1/SOD2/PTPN1/MMP9	6
BP	GO:0010563	negative regulation of phosphorus metabolic process	9/139	271/18805	0.0332103	4.49295	4.99804	0.000188293	0.00108958	0.000546928	CALM1/XDH/GSTP1/PDE4D/PARP1/AKT1/PTPN1/PDPK1/PPARA	9
BP	GO:0045936	negative regulation of phosphate metabolic process	9/139	271/18805	0.0332103	4.49295	4.99804	0.000188293	0.00108958	0.000546928	CALM1/XDH/GSTP1/PDE4D/PARP1/AKT1/PTPN1/PDPK1/PPARA	9
BP	GO:0007272	ensheathment of neurons	7/139	160/18805	0.04375	5.91884	5.39198	0.000188757	0.00108958	0.000546928	PPARD/TYMP/AKT1/HEXB/HRAS/RAF1/MAPK1	7
BP	GO:0008366	axon ensheathment	7/139	160/18805	0.04375	5.91884	5.39198	0.000188757	0.00108958	0.000546928	PPARD/TYMP/AKT1/HEXB/HRAS/RAF1/MAPK1	7
BP	GO:0051336	regulation of hydrolase activity	10/139	334/18805	0.0299401	4.05053	4.85412	0.000192258	0.00110523	0.000554787	FGFR1/AKT1/GSK3B/PDPK1/RHOA/CCL5/MET/FGFR2/HRAS/PTK2	10
BP	GO:0010661	positive regulation of muscle cell apoptotic process	4/139	39/18805	0.102564	13.8757	6.94581	0.000192341	0.00110523	0.000554787	PPARG/BAG1/SOD2/PTPN1	4
BP	GO:0070229	negative regulation of lymphocyte apoptotic process	4/139	39/18805	0.102564	13.8757	6.94581	0.000192341	0.00110523	0.000554787	IL2/MIF/CCL5/JAK3	4
BP	GO:0042752	regulation of circadian rhythm	6/139	113/18805	0.0530973	7.18342	5.68915	0.000193409	0.0011054	0.000554872	MAPK10/PPARG/PARP1/GSK3B/MAPK8/PPARA	6
BP	GO:0001894	tissue homeostasis	9/139	272/18805	0.0330882	4.47643	4.98371	0.000193532	0.0011054	0.000554872	IL6/NOX4/VEGFA/EGFR/NOS3/SRC/CTSK/SYK/XIAP	9
BP	GO:0009636	response to toxic substance	9/139	272/18805	0.0330882	4.47643	4.98371	0.000193532	0.0011054	0.000554872	GSTP1/NOS3/GSR/BMP7/ALB/SOD2/S100A9/CCL5/CAT	9
BP	GO:0060249	anatomical structure homeostasis	9/139	272/18805	0.0330882	4.47643	4.98371	0.000193532	0.0011054	0.000554872	IL6/NOX4/VEGFA/EGFR/NOS3/SRC/CTSK/SYK/XIAP	9
BP	GO:1903557	positive regulation of tumor necrosis factor superfamily cytokine production	6/139	114/18805	0.0526316	7.12041	5.65618	0.000202928	0.00115733	0.000580937	IL6/MIF/MMP8/SYK/ADAM17/JAK2	6
BP	GO:0043269	regulation of monoatomic ion transport	12/139	472/18805	0.0254237	3.43952	4.63197	0.000203332	0.00115789	0.000581222	CALM1/CA2/CTSS/NOS3/PDE4D/F2/AKT1/PDPK1/MMP9/CCL5/LGALS3/PIK3CG	12
BP	GO:2000146	negative regulation of cell motility	11/139	403/18805	0.0272953	3.69272	4.71539	0.000205385	0.00116754	0.000586063	CYP19A1/PPARG/DPP4/PPARD/MIF/TGFBR1/AKT1/PTPN1/GSK3B/RHOA/DPEP1	11
BP	GO:0006206	pyrimidine nucleobase metabolic process	3/139	16/18805	0.1875	25.3665	8.4141	0.000206253	0.00116754	0.000586063	TYMP/DHODH/MAPK1	3
BP	GO:0061098	positive regulation of protein tyrosine kinase activity	3/139	16/18805	0.1875	25.3665	8.4141	0.000206253	0.00116754	0.000586063	NOX4/PTPN1/ADAM17	3
BP	GO:0071941	nitrogen cycle metabolic process	3/139	16/18805	0.1875	25.3665	8.4141	0.000206253	0.00116754	0.000586063	OTC/CYP2C9/ARG1	3
BP	GO:0050729	positive regulation of inflammatory response	7/139	163/18805	0.0429448	5.8099	5.3222	0.000211592	0.00119598	0.000600341	IL2/IL6/MMP8/FABP4/S100A9/PIK3CG/CASP3	7
BP	GO:0051702	biological process involved in interaction with symbiont	4/139	40/18805	0.1	13.5288	6.84497	0.000212493	0.00119754	0.000601124	F2/ELANE/CTSG/ARG1	4
BP	GO:0014812	muscle cell migration	6/139	115/18805	0.0521739	7.05849	5.62362	0.000212812	0.00119754	0.000601124	PPARD/SRC/PLAU/PTPN1/CCL5/IGF1	6
BP	GO:0048477	oogenesis	6/139	115/18805	0.0521739	7.05849	5.62362	0.000212812	0.00119754	0.000601124	SRC/ANG/PDE5A/AKT1/HEXB/IGF1	6
BP	GO:0014743	regulation of muscle hypertrophy	5/139	74/18805	0.0675676	9.14107	6.05513	0.000219628	0.00123043	0.000617633	PPARG/PARP1/PDE5A/IGF1/PPARA	5
BP	GO:0060411	cardiac septum morphogenesis	5/139	74/18805	0.0675676	9.14107	6.05513	0.000219628	0.00123043	0.000617633	TGFBR2/NOS3/BMP7/TGFBR1/FGFR2	5
BP	GO:1903053	regulation of extracellular matrix organization	5/139	74/18805	0.0675676	9.14107	6.05513	0.000219628	0.00123043	0.000617633	IL6/FAP/PPARG/DPP4/TGFBR1	5
BP	GO:0009141	nucleoside triphosphate metabolic process	9/139	277/18805	0.032491	4.39563	4.91307	0.000221587	0.00123958	0.000622226	HSPA8/SRC/PARP1/ALDOA/GPI/DTYMK/IGF1/PPARA/TPI1	9
BP	GO:0070555	response to interleukin-1	6/139	116/18805	0.0517241	6.99764	5.59144	0.000223073	0.00124606	0.00062548	IL6/VRK2/SRC/CCL5/MMP2/SELE	6
BP	GO:0003018	vascular process in circulatory system	9/139	278/18805	0.0323741	4.37982	4.89915	0.000227585	0.0012694	0.000637195	CBS/VEGFA/EGFR/NOS3/PPARD/SRC/SOD2/RHOA/MMP2	9
BP	GO:0009135	purine nucleoside diphosphate metabolic process	6/139	117/18805	0.0512821	6.93783	5.55964	0.000233719	0.0012926	0.000648839	SRC/ALDOA/GPI/IGF1/PPARA/TPI1	6
BP	GO:0009179	purine ribonucleoside diphosphate metabolic process	6/139	117/18805	0.0512821	6.93783	5.55964	0.000233719	0.0012926	0.000648839	SRC/ALDOA/GPI/IGF1/PPARA/TPI1	6
BP	GO:0010821	regulation of mitochondrion organization	6/139	117/18805	0.0512821	6.93783	5.55964	0.000233719	0.0012926	0.000648839	PPARG/KDR/AKT1/GSK3B/MMP9/IGF1	6
BP	GO:0051881	regulation of mitochondrial membrane potential	5/139	75/18805	0.0666667	9.01918	6.0048	0.00023393	0.0012926	0.000648839	SRC/PARP1/KDR/ALB/SOD2	5
BP	GO:0003203	endocardial cushion morphogenesis	4/139	41/18805	0.097561	13.1988	6.74766	0.000234122	0.0012926	0.000648839	TGFBR2/NOS3/BMP7/TGFBR1	4
BP	GO:0045981	positive regulation of nucleotide metabolic process	4/139	41/18805	0.097561	13.1988	6.74766	0.000234122	0.0012926	0.000648839	NOS3/SRC/IGF1/PPARA	4
BP	GO:1900544	positive regulation of purine nucleotide metabolic process	4/139	41/18805	0.097561	13.1988	6.74766	0.000234122	0.0012926	0.000648839	NOS3/SRC/IGF1/PPARA	4
BP	GO:0035051	cardiocyte differentiation	7/139	166/18805	0.0421687	5.70491	5.25413	0.000236608	0.00130443	0.000654777	NOX4/VEGFA/EGFR/BMP7/IGF1/PPARA/MAPK1	7
BP	GO:0019216	regulation of lipid metabolic process	10/139	343/18805	0.0291545	3.94425	4.74886	0.000237998	0.00131019	0.000657671	CREB1/PPARG/PPARD/AKT1/IGF1R/KIT/PIK3CG/PPARA/THRA/MAPK1	10
BP	GO:0170033	L-amino acid metabolic process	7/139	167/18805	0.0419162	5.67074	5.23181	0.000245457	0.00134736	0.000676325	CBS/NOS3/PAH/OTC/NOS2/OAT/ARG1	7
BP	GO:0170039	proteinogenic amino acid metabolic process	7/139	167/18805	0.0419162	5.67074	5.23181	0.000245457	0.00134736	0.000676325	CBS/NOS3/PAH/OTC/NOS2/OAT/ARG1	7
BP	GO:0010876	lipid localization	12/139	482/18805	0.0248963	3.36816	4.5451	0.000246344	0.00135027	0.00067779	IL6/CYP19A1/PPARG/PPARD/MIF/REN/AKT1/SYK/FABP4/NOS2/PPARA/RXRA	12
BP	GO:0032008	positive regulation of TOR signaling	5/139	76/18805	0.0657895	8.90051	5.95541	0.000248931	0.00135366	0.000679491	SRC/AKT1/F10/SYK/F7	5
BP	GO:0032481	positive regulation of type I interferon production	5/139	76/18805	0.0657895	8.90051	5.95541	0.000248931	0.00135366	0.000679491	HSP90AA1/MMP12/SYK/XIAP/STAT1	5
BP	GO:0045123	cellular extravasation	5/139	76/18805	0.0657895	8.90051	5.95541	0.000248931	0.00135366	0.000679491	ELANE/SELP/PIK3CG/GP1BA/SELE	5
BP	GO:0070527	platelet aggregation	5/139	76/18805	0.0657895	8.90051	5.95541	0.000248931	0.00135366	0.000679491	IL6/SYK/JAK2/PIK3CG/CTSG	5
BP	GO:0030728	ovulation	3/139	17/18805	0.176471	23.8743	8.14215	0.000249097	0.00135366	0.000679491	NOS3/PGR/MMP2	3
BP	GO:0071732	cellular response to nitric oxide	3/139	17/18805	0.176471	23.8743	8.14215	0.000249097	0.00135366	0.000679491	MMP3/PTPN1/DPEP1	3
BP	GO:0030900	forebrain development	11/139	413/18805	0.0266344	3.60331	4.61629	0.000253501	0.00137563	0.000690517	CREB1/EGFR/FGFR1/SRC/IGF1R/GSK3B/RHOA/HPRT1/FGFR2/CASP3/ATIC	11
BP	GO:0002691	regulation of cellular extravasation	4/139	42/18805	0.0952381	12.8845	6.6537	0.000257291	0.00139025	0.000697857	ELANE/SELP/GP1BA/SELE	4
BP	GO:0014044	Schwann cell development	4/139	42/18805	0.0952381	12.8845	6.6537	0.000257291	0.00139025	0.000697857	AKT1/HRAS/RAF1/MAPK1	4
BP	GO:0060421	positive regulation of heart growth	4/139	42/18805	0.0952381	12.8845	6.6537	0.000257291	0.00139025	0.000697857	MAPK14/FGFR1/IGF1/FGFR2	4
BP	GO:0006520	amino acid metabolic process	9/139	283/18805	0.0318021	4.30244	4.83049	0.000259638	0.00140094	0.000703222	CBS/NOX4/NOS3/PAH/OTC/NOS2/DPEP1/OAT/ARG1	9
BP	GO:0051235	maintenance of location	8/139	224/18805	0.0357143	4.83171	4.97839	0.000264513	0.00142522	0.000715411	CALM1/PDE4D/F2/AKT1/PGR/PDPK1/HEXB/GP1BA	8
BP	GO:0042063	gliogenesis	10/139	348/18805	0.0287356	3.88758	4.69191	0.000267136	0.00143732	0.000721483	IL6/EGFR/F2/AKT1/HEXB/RHOA/S100A9/HRAS/RAF1/MAPK1	10
BP	GO:0045124	regulation of bone resorption	4/139	43/18805	0.0930233	12.5849	6.56288	0.000282063	0.00151122	0.000758581	IL6/EGFR/SRC/SYK	4
BP	GO:0046640	regulation of alpha-beta T cell proliferation	4/139	43/18805	0.0930233	12.5849	6.56288	0.000282063	0.00151122	0.000758581	IL2/TGFBR2/SYK/JAK2	4
BP	GO:0060412	ventricular septum morphogenesis	4/139	43/18805	0.0930233	12.5849	6.56288	0.000282063	0.00151122	0.000758581	TGFBR2/NOS3/TGFBR1/FGFR2	4
BP	GO:0071482	cellular response to light stimulus	6/139	122/18805	0.0491803	6.6535	5.40606	0.000293103	0.00156816	0.000787162	MAPK14/MMP3/PARP1/MMP9/MMP1/MMP2	6
BP	GO:0001991	regulation of systemic arterial blood pressure by circulatory renin-angiotensin	3/139	18/18805	0.166667	22.548	7.89261	0.000297302	0.00158173	0.000793972	CMA1/REN/CTSG	3
BP	GO:0009125	nucleoside monophosphate catabolic process	3/139	18/18805	0.166667	22.548	7.89261	0.000297302	0.00158173	0.000793972	XDH/TYMP/HPRT1	3
BP	GO:0010715	regulation of extracellular matrix disassembly	3/139	18/18805	0.166667	22.548	7.89261	0.000297302	0.00158173	0.000793972	IL6/FAP/DPP4	3
BP	GO:0046040	IMP metabolic process	3/139	18/18805	0.166667	22.548	7.89261	0.000297302	0.00158173	0.000793972	XDH/HPRT1/ATIC	3
BP	GO:0019731	antibacterial humoral response	5/139	79/18805	0.0632911	8.56252	5.81252	0.000298344	0.00158285	0.000794533	ANG/MMP7/RNASE3/ELANE/CTSG	5
BP	GO:0055117	regulation of cardiac muscle contraction	5/139	79/18805	0.0632911	8.56252	5.81252	0.000298344	0.00158285	0.000794533	CALM1/HSP90AA1/PDE4D/PDE5A/PIK3CG	5
BP	GO:0009260	ribonucleotide biosynthetic process	7/139	173/18805	0.0404624	5.47407	5.10156	0.000304318	0.00161005	0.000808188	PARP1/DHODH/ALDOA/HPRT1/PAPSS1/PPARA/ATIC	7
BP	GO:0051250	negative regulation of lymphocyte activation	7/139	173/18805	0.0404624	5.47407	5.10156	0.000304318	0.00161005	0.000808188	IL2/PDE5A/LGALS3/JAK3/CASP3/CTSG/ARG1	7
BP	GO:0046006	regulation of activated T cell proliferation	4/139	44/18805	0.0909091	12.2989	6.47502	0.000308501	0.00162992	0.00081816	IL2/IGF1/CASP3/ARG1	4
BP	GO:0014706	striated muscle tissue development	11/139	423/18805	0.0260047	3.51812	4.5202	0.000310831	0.00163994	0.000823194	CREB1/NOX4/VEGFA/MAPK14/BMP7/FGFR1/TGFBR1/RHOA/IGF1/FGFR2/PPARA	11
BP	GO:0046034	ATP metabolic process	8/139	230/18805	0.0347826	4.70566	4.87946	0.000316	0.00165992	0.000833222	HSPA8/SRC/PARP1/ALDOA/GPI/IGF1/PPARA/TPI1	8
BP	GO:0002534	cytokine production involved in inflammatory response	5/139	80/18805	0.0625	8.45549	5.76656	0.000316362	0.00165992	0.000833222	IL6/MAPK14/F2/NOS2/PPARA	5
BP	GO:0031016	pancreas development	5/139	80/18805	0.0625	8.45549	5.76656	0.000316362	0.00165992	0.000833222	IL6/AKT1/GSK3B/PDPK1/MET	5
BP	GO:1900015	regulation of cytokine production involved in inflammatory response	5/139	80/18805	0.0625	8.45549	5.76656	0.000316362	0.00165992	0.000833222	IL6/MAPK14/F2/NOS2/PPARA	5
BP	GO:0043500	muscle adaptation	6/139	124/18805	0.0483871	6.54618	5.34702	0.000319928	0.00167631	0.000841451	PPARG/NOS3/PARP1/PDE5A/IGF1/PPARA	6
BP	GO:0006937	regulation of muscle contraction	7/139	175/18805	0.04	5.41151	5.05949	0.000326281	0.00170725	0.00085698	CALM1/HSP90AA1/PDE4D/PDE5A/RHOA/KIT/PIK3CG	7
BP	GO:0002260	lymphocyte homeostasis	5/139	81/18805	0.0617284	8.3511	5.7214	0.000335193	0.00174907	0.000877973	IL2/MIF/AKT1/JAK3/CASP3	5
BP	GO:0046637	regulation of alpha-beta T cell differentiation	5/139	81/18805	0.0617284	8.3511	5.7214	0.000335193	0.00174907	0.000877973	IL2/TGFBR2/SYK/RHOA/JAK3	5
BP	GO:0048701	embryonic cranial skeleton morphogenesis	4/139	45/18805	0.0888889	12.0256	6.38996	0.00033667	0.00174958	0.000878227	TGFBR2/TGFBR1/FGFR2/MMP16	4
BP	GO:0071402	cellular response to lipoprotein particle stimulus	4/139	45/18805	0.0888889	12.0256	6.38996	0.00033667	0.00174958	0.000878227	PPARG/AKT1/SYK/ADAM17	4
BP	GO:1990776	response to angiotensin	4/139	45/18805	0.0888889	12.0256	6.38996	0.00033667	0.00174958	0.000878227	CA2/SRC/PTPN1/IGF1R	4
BP	GO:0002718	regulation of cytokine production involved in immune response	6/139	126/18805	0.047619	6.44227	5.28927	0.000348641	0.00180505	0.000906071	IL6/MIF/SYK/KIT/JAK3/ARG1	6
BP	GO:0050680	negative regulation of epithelial cell proliferation	7/139	177/18805	0.039548	5.35036	5.01806	0.000349498	0.00180505	0.000906071	XDH/AR/PPARG/PPARD/TGFBR1/FGFR2/STAT1	7
BP	GO:0006144	purine nucleobase metabolic process	3/139	19/18805	0.157895	21.3612	7.6625	0.00035114	0.00180505	0.000906071	XDH/TTR/HPRT1	3
BP	GO:0010885	regulation of cholesterol storage	3/139	19/18805	0.157895	21.3612	7.6625	0.00035114	0.00180505	0.000906071	PPARG/PPARD/PPARA	3
BP	GO:0045780	positive regulation of bone resorption	3/139	19/18805	0.157895	21.3612	7.6625	0.00035114	0.00180505	0.000906071	EGFR/SRC/SYK	3
BP	GO:1902170	cellular response to reactive nitrogen species	3/139	19/18805	0.157895	21.3612	7.6625	0.00035114	0.00180505	0.000906071	MMP3/PTPN1/DPEP1	3
BP	GO:1905288	vascular associated smooth muscle cell apoptotic process	3/139	19/18805	0.157895	21.3612	7.6625	0.00035114	0.00180505	0.000906071	PPARG/SOD2/IGF1	3
BP	GO:1905459	regulation of vascular associated smooth muscle cell apoptotic process	3/139	19/18805	0.157895	21.3612	7.6625	0.00035114	0.00180505	0.000906071	PPARG/SOD2/IGF1	3
BP	GO:0045165	cell fate commitment	9/139	295/18805	0.0305085	4.12742	4.67198	0.000352109	0.00180759	0.000907346	IL6/PPARG/FGFR1/KDR/TGFBR1/RHOA/JAK3/FGFR2/CASP3	9
BP	GO:0002367	cytokine production involved in immune response	6/139	127/18805	0.0472441	6.39155	5.26086	0.000363734	0.00186224	0.000934778	IL6/MIF/SYK/KIT/JAK3/ARG1	6
BP	GO:0006090	pyruvate metabolic process	6/139	127/18805	0.0472441	6.39155	5.26086	0.000363734	0.00186224	0.000934778	SRC/ALDOA/GPI/IGF1/PPARA/TPI1	6
BP	GO:0010712	regulation of collagen metabolic process	4/139	46/18805	0.0869565	11.7642	6.30755	0.000366633	0.00186703	0.000937184	IL6/FAP/PPARD/F2	4
BP	GO:0031018	endocrine pancreas development	4/139	46/18805	0.0869565	11.7642	6.30755	0.000366633	0.00186703	0.000937184	IL6/AKT1/GSK3B/PDPK1	4
BP	GO:0046633	alpha-beta T cell proliferation	4/139	46/18805	0.0869565	11.7642	6.30755	0.000366633	0.00186703	0.000937184	IL2/TGFBR2/SYK/JAK2	4
BP	GO:0060711	labyrinthine layer development	4/139	46/18805	0.0869565	11.7642	6.30755	0.000366633	0.00186703	0.000937184	BMP7/AKT1/FGFR2/MAPK1	4
BP	GO:0014823	response to activity	5/139	83/18805	0.060241	8.14987	5.63336	0.000375388	0.00190906	0.000958281	IL6/PPARD/SOD2/CAT/MMP2	5
BP	GO:0046390	ribose phosphate biosynthetic process	7/139	180/18805	0.0388889	5.26119	4.95708	0.00038679	0.00196442	0.000986069	PARP1/DHODH/ALDOA/HPRT1/PAPSS1/PPARA/ATIC	7
BP	GO:0039531	regulation of cytoplasmic pattern recognition receptor signaling pathway	6/139	129/18805	0.0465116	6.29245	5.20495	0.000395452	0.00200573	0.00100681	HSPA8/SRC/PARP1/AKT1/XIAP/MAPK8	6
BP	GO:0042789	mRNA transcription by RNA polymerase II	4/139	47/18805	0.0851064	11.5139	6.22765	0.000398456	0.0020156	0.00101176	CREB1/PPARG/THRA/RXRA	4
BP	GO:0050798	activated T cell proliferation	4/139	47/18805	0.0851064	11.5139	6.22765	0.000398456	0.0020156	0.00101176	IL2/IGF1/CASP3/ARG1	4
BP	GO:0010759	positive regulation of macrophage chemotaxis	3/139	20/18805	0.15	20.2932	7.44937	0.000410877	0.00205925	0.00103367	CCL5/PTK2/MAPK1	3
BP	GO:0034393	positive regulation of smooth muscle cell apoptotic process	3/139	20/18805	0.15	20.2932	7.44937	0.000410877	0.00205925	0.00103367	PPARG/BAG1/SOD2	3
BP	GO:0055093	response to hyperoxia	3/139	20/18805	0.15	20.2932	7.44937	0.000410877	0.00205925	0.00103367	SOD2/CAT/MMP2	3
BP	GO:0060749	mammary gland alveolus development	3/139	20/18805	0.15	20.2932	7.44937	0.000410877	0.00205925	0.00103367	VEGFA/AR/ESR1	3
BP	GO:0061377	mammary gland lobule development	3/139	20/18805	0.15	20.2932	7.44937	0.000410877	0.00205925	0.00103367	VEGFA/AR/ESR1	3
BP	GO:0097284	hepatocyte apoptotic process	3/139	20/18805	0.15	20.2932	7.44937	0.000410877	0.00205925	0.00103367	IGF1R/PIK3CG/PPARA	3
BP	GO:0098761	cellular response to interleukin-7	3/139	20/18805	0.15	20.2932	7.44937	0.000410877	0.00205925	0.00103367	JAK3/STAT1/ATIC	3
BP	GO:0006066	alcohol metabolic process	10/139	368/18805	0.0271739	3.6763	4.47425	0.000415373	0.00207905	0.00104361	PPARD/FGFR1/AKR1B1/CYP2C9/AKR1C2/HMGCR/IGF1/CAT/TPI1/MAPK1	10
BP	GO:0048041	focal adhesion assembly	5/139	85/18805	0.0588235	7.9581	5.54823	0.000419124	0.00209507	0.00105165	VEGFA/SRC/KDR/RHOA/PTK2	5
BP	GO:0007160	cell-matrix adhesion	8/139	240/18805	0.0333333	4.50959	4.72195	0.00041983	0.00209585	0.00105204	VEGFA/SRC/KDR/PLAU/MMP12/GSK3B/RHOA/PTK2	8
BP	GO:0043200	response to amino acid	6/139	131/18805	0.0458015	6.19639	5.15021	0.000429293	0.00213747	0.00107294	EGFR/MMP3/IGF1R/F7/CASP3/MMP2	6
BP	GO:0050830	defense response to Gram-positive bacterium	6/139	131/18805	0.0458015	6.19639	5.15021	0.000429293	0.00213747	0.00107294	IL6/ANG/MMP7/ADAM17/RNASE3/CTSG	6
BP	GO:0010634	positive regulation of epithelial cell migration	4/139	48/18805	0.0833333	11.274	6.15013	0.000432205	0.00213798	0.00107319	TGFBR2/SRC/MMP9/PTK2	4
BP	GO:0031295	T cell costimulation	4/139	48/18805	0.0833333	11.274	6.15013	0.000432205	0.00213798	0.00107319	DPP4/SRC/AKT1/PDPK1	4
BP	GO:0033138	positive regulation of peptidyl-serine phosphorylation	4/139	48/18805	0.0833333	11.274	6.15013	0.000432205	0.00213798	0.00107319	IL6/EGFR/AKT1/RAF1	4
BP	GO:0042119	neutrophil activation	4/139	48/18805	0.0833333	11.274	6.15013	0.000432205	0.00213798	0.00107319	SRC/SYK/CCL5/CTSG	4
BP	GO:1902175	regulation of oxidative stress-induced intrinsic apoptotic signaling pathway	4/139	48/18805	0.0833333	11.274	6.15013	0.000432205	0.00213798	0.00107319	PARP1/AKT1/SOD2/MMP2	4
BP	GO:0006575	modified amino acid metabolic process	7/139	184/18805	0.0380435	5.14682	4.87786	0.000441399	0.00218063	0.0010946	GSTP1/GSR/CTSB/CTSK/SOD2/DPEP1/ATIC	7
BP	GO:0071478	cellular response to radiation	7/139	185/18805	0.0378378	5.119	4.85841	0.00045597	0.00224969	0.00112927	MAPK14/MMP3/PARP1/MMP9/MMP1/HRAS/MMP2	7
BP	GO:0001892	embryonic placenta development	5/139	87/18805	0.0574713	7.77516	5.46583	0.000466598	0.00228505	0.00114702	EGFR/BMP7/AKT1/FGFR2/MAPK1	5
BP	GO:1900542	regulation of purine nucleotide metabolic process	5/139	87/18805	0.0574713	7.77516	5.46583	0.000466598	0.00228505	0.00114702	NOS3/SRC/PARP1/IGF1/PPARA	5
BP	GO:0014037	Schwann cell differentiation	4/139	49/18805	0.0816327	11.0439	6.07487	0.000467944	0.00228505	0.00114702	AKT1/HRAS/RAF1/MAPK1	4
BP	GO:0031294	lymphocyte costimulation	4/139	49/18805	0.0816327	11.0439	6.07487	0.000467944	0.00228505	0.00114702	DPP4/SRC/AKT1/PDPK1	4
BP	GO:0043029	T cell homeostasis	4/139	49/18805	0.0816327	11.0439	6.07487	0.000467944	0.00228505	0.00114702	IL2/AKT1/JAK3/CASP3	4
BP	GO:0060043	regulation of cardiac muscle cell proliferation	4/139	49/18805	0.0816327	11.0439	6.07487	0.000467944	0.00228505	0.00114702	MAPK14/FGFR1/TGFBR1/FGFR2	4
BP	GO:0070849	response to epidermal growth factor	4/139	49/18805	0.0816327	11.0439	6.07487	0.000467944	0.00228505	0.00114702	EGFR/AKT1/PDPK1/MAPK1	4
BP	GO:1902041	regulation of extrinsic apoptotic signaling pathway via death domain receptors	4/139	49/18805	0.0816327	11.0439	6.07487	0.000467944	0.00228505	0.00114702	NOS3/GSK3B/LGALS3/RAF1	4
BP	GO:0007005	mitochondrion organization	11/139	445/18805	0.0247191	3.34419	4.31861	0.000476309	0.00231331	0.0011612	HSP90AA1/PPARG/NOS3/PARP1/KDR/TYMP/AKT1/SOD2/GSK3B/MMP9/IGF1	11
BP	GO:0002523	leukocyte migration involved in inflammatory response	3/139	21/18805	0.142857	19.3268	7.2512	0.00047677	0.00231331	0.0011612	S100A9/ELANE/SELE	3
BP	GO:0002544	chronic inflammatory response	3/139	21/18805	0.142857	19.3268	7.2512	0.00047677	0.00231331	0.0011612	CYP19A1/S100A9/CCL5	3
BP	GO:0032930	positive regulation of superoxide anion generation	3/139	21/18805	0.142857	19.3268	7.2512	0.00047677	0.00231331	0.0011612	GSTP1/EGFR/SYK	3
BP	GO:0098760	response to interleukin-7	3/139	21/18805	0.142857	19.3268	7.2512	0.00047677	0.00231331	0.0011612	JAK3/STAT1/ATIC	3
BP	GO:0060537	muscle tissue development	11/139	446/18805	0.0246637	3.33669	4.30975	0.000485313	0.00235038	0.00117981	CREB1/NOX4/VEGFA/MAPK14/BMP7/FGFR1/TGFBR1/RHOA/IGF1/FGFR2/PPARA	11
BP	GO:0007219	Notch signaling pathway	7/139	187/18805	0.0374332	5.06425	4.81994	0.000486265	0.00235038	0.00117981	TGFBR2/NOS3/BMP7/SRC/AKT1/ADAM17/KIT	7
BP	GO:0072524	pyridine-containing compound metabolic process	7/139	187/18805	0.0374332	5.06425	4.81994	0.000486265	0.00235038	0.00117981	SRC/PNPO/ALDOA/GPI/IGF1/PPARA/TPI1	7
BP	GO:0006140	regulation of nucleotide metabolic process	5/139	88/18805	0.0568182	7.68681	5.42561	0.0004918	0.00237412	0.00119173	NOS3/SRC/PARP1/IGF1/PPARA	5
BP	GO:0006693	prostaglandin metabolic process	4/139	50/18805	0.08	10.823	6.00176	0.000505739	0.00243215	0.00122085	GSTP1/AKR1B1/MIF/AKR1C2	4
BP	GO:0010907	positive regulation of glucose metabolic process	4/139	50/18805	0.08	10.823	6.00176	0.000505739	0.00243215	0.00122085	SRC/AKT1/IGF1/PPARA	4
BP	GO:0035272	exocrine system development	4/139	50/18805	0.08	10.823	6.00176	0.000505739	0.00243215	0.00122085	EGFR/BMP7/FGFR1/FGFR2	4
BP	GO:0022604	regulation of cell morphogenesis	8/139	247/18805	0.0323887	4.38179	4.61675	0.000507834	0.00243914	0.00122436	VEGFA/SRC/F2/KDR/HEXB/ALDOA/KIT/PTK2	8
BP	GO:0042476	odontogenesis	6/139	136/18805	0.0441176	5.96858	5.0182	0.000523825	0.00250961	0.00125973	BMP7/FGFR1/SRC/RHOA/FGFR2/PPARA	6
BP	GO:0051384	response to glucocorticoid	6/139	136/18805	0.0441176	5.96858	5.0182	0.000523825	0.00250961	0.00125973	IL6/BCHE/EGFR/IGF1R/JAK2/CASP3	6
BP	GO:0003254	regulation of membrane depolarization	4/139	51/18805	0.0784314	10.6108	5.93068	0.000545658	0.00260437	0.0013073	SRC/PARP1/KDR/ALB	4
BP	GO:0006692	prostanoid metabolic process	4/139	51/18805	0.0784314	10.6108	5.93068	0.000545658	0.00260437	0.0013073	GSTP1/AKR1B1/MIF/AKR1C2	4
BP	GO:0046850	regulation of bone remodeling	4/139	51/18805	0.0784314	10.6108	5.93068	0.000545658	0.00260437	0.0013073	IL6/EGFR/SRC/SYK	4
BP	GO:0060445	branching involved in salivary gland morphogenesis	3/139	22/18805	0.136364	18.4483	7.06626	0.000549072	0.00261084	0.00131055	BMP7/FGFR1/FGFR2	3
BP	GO:0071731	response to nitric oxide	3/139	22/18805	0.136364	18.4483	7.06626	0.000549072	0.00261084	0.00131055	MMP3/PTPN1/DPEP1	3
BP	GO:1903054	negative regulation of extracellular matrix organization	3/139	22/18805	0.136364	18.4483	7.06626	0.000549072	0.00261084	0.00131055	FAP/PPARG/DPP4	3
BP	GO:0030072	peptide hormone secretion	8/139	250/18805	0.032	4.32921	4.57285	0.000549865	0.00261134	0.0013108	IL6/EGFR/PPARD/F2/NOS2/JAK2/CCL5/RAF1	8
BP	GO:0009267	cellular response to starvation	7/139	191/18805	0.0366492	4.95819	4.74461	0.000551667	0.00261663	0.00131346	HSPA8/CTSK/ALB/IGF1R/MAPK8/PPARA/MAPK1	7
BP	GO:0046632	alpha-beta T cell differentiation	6/139	138/18805	0.0434783	5.88208	4.96722	0.000565876	0.00268069	0.00134561	IL2/IL6/TGFBR2/SYK/RHOA/JAK3	6
BP	GO:0045766	positive regulation of angiogenesis	7/139	192/18805	0.0364583	4.93237	4.7261	0.000569064	0.00269244	0.00135151	ERAP1/VEGFA/TGFBR2/CMA1/NOS3/KDR/PDPK1	7
BP	GO:0048708	astrocyte differentiation	5/139	91/18805	0.0549451	7.43339	5.30865	0.000573579	0.00271043	0.00136054	IL6/EGFR/F2/S100A9/MAPK1	5
BP	GO:0003197	endocardial cushion development	4/139	52/18805	0.0769231	10.4068	5.86156	0.000587767	0.00276033	0.00138559	TGFBR2/NOS3/BMP7/TGFBR1	4
BP	GO:0009299	mRNA transcription	4/139	52/18805	0.0769231	10.4068	5.86156	0.000587767	0.00276033	0.00138559	CREB1/PPARG/THRA/RXRA	4
BP	GO:0045776	negative regulation of blood pressure	4/139	52/18805	0.0769231	10.4068	5.86156	0.000587767	0.00276033	0.00138559	NOS3/SOD2/NOS2/PPARA	4
BP	GO:0050922	negative regulation of chemotaxis	4/139	52/18805	0.0769231	10.4068	5.86156	0.000587767	0.00276033	0.00138559	CYP19A1/DPP4/MIF/ELANE	4
BP	GO:1905562	regulation of vascular endothelial cell proliferation	4/139	52/18805	0.0769231	10.4068	5.86156	0.000587767	0.00276033	0.00138559	PPARG/FGFR1/PDPK1/ADAM17	4
BP	GO:0051924	regulation of calcium ion transport	8/139	253/18805	0.0316206	4.27787	4.52964	0.000594671	0.00278931	0.00140013	CALM1/NOS3/PDE4D/F2/PDPK1/CCL5/LGALS3/PIK3CG	8
BP	GO:0009205	purine ribonucleoside triphosphate metabolic process	8/139	254/18805	0.0314961	4.26103	4.51539	0.000610246	0.00285653	0.00143388	HSPA8/SRC/PARP1/ALDOA/GPI/IGF1/PPARA/TPI1	8
BP	GO:0007498	mesoderm development	6/139	140/18805	0.0428571	5.79805	4.91724	0.000610505	0.00285653	0.00143388	VEGFA/BMP7/FGFR1/GPI/JAK2/FGFR2	6
BP	GO:0051091	positive regulation of DNA-binding transcription factor activity	7/139	195/18805	0.0358974	4.85648	4.67135	0.000623889	0.00290838	0.00145991	IL6/ESR2/AR/ESR1/AKT1/S100A9/KIT	7
BP	GO:0006869	lipid transport	11/139	460/18805	0.023913	3.23514	4.18825	0.000627135	0.00290838	0.00145991	CYP19A1/PPARG/PPARD/MIF/REN/AKT1/SYK/FABP4/NOS2/PPARA/RXRA	11
BP	GO:0002689	negative regulation of leukocyte chemotaxis	3/139	23/18805	0.130435	17.6462	6.89312	0.000628029	0.00290838	0.00145991	CYP19A1/DPP4/MIF	3
BP	GO:0019430	removal of superoxide radicals	3/139	23/18805	0.130435	17.6462	6.89312	0.000628029	0.00290838	0.00145991	NOS3/BMP7/SOD2	3
BP	GO:0030808	regulation of nucleotide biosynthetic process	3/139	23/18805	0.130435	17.6462	6.89312	0.000628029	0.00290838	0.00145991	NOS3/PARP1/PPARA	3
BP	GO:0032928	regulation of superoxide anion generation	3/139	23/18805	0.130435	17.6462	6.89312	0.000628029	0.00290838	0.00145991	GSTP1/EGFR/SYK	3
BP	GO:0046033	AMP metabolic process	3/139	23/18805	0.130435	17.6462	6.89312	0.000628029	0.00290838	0.00145991	XDH/HPRT1/ATIC	3
BP	GO:1900371	regulation of purine nucleotide biosynthetic process	3/139	23/18805	0.130435	17.6462	6.89312	0.000628029	0.00290838	0.00145991	NOS3/PARP1/PPARA	3
BP	GO:0010043	response to zinc ion	4/139	53/18805	0.0754717	10.2104	5.79428	0.000632132	0.00290838	0.00145991	CREB1/PARP1/SOD2/OTC	4
BP	GO:0043303	mast cell degranulation	4/139	53/18805	0.0754717	10.2104	5.79428	0.000632132	0.00290838	0.00145991	SYK/PDPK1/KIT/PIK3CG	4
BP	GO:0051403	stress-activated MAPK cascade	4/139	53/18805	0.0754717	10.2104	5.79428	0.000632132	0.00290838	0.00145991	GSTP1/MAPK14/MAPK8/MAPK1	4
BP	GO:0140353	lipid export from cell	4/139	53/18805	0.0754717	10.2104	5.79428	0.000632132	0.00290838	0.00145991	CYP19A1/MIF/REN/NOS2	4
BP	GO:0030901	midbrain development	5/139	93/18805	0.0537634	7.27354	5.2336	0.000633502	0.00290838	0.00145991	CALM1/CMA1/FGFR1/RHOA/FGFR2	5
BP	GO:0097194	execution phase of apoptosis	5/139	93/18805	0.0537634	7.27354	5.2336	0.000633502	0.00290838	0.00145991	IL6/FAP/CTSD/AKT1/CASP3	5
BP	GO:0002702	positive regulation of production of molecular mediator of immune response	6/139	141/18805	0.0425532	5.75693	4.89261	0.000633819	0.00290838	0.00145991	IL2/IL6/MIF/SYK/GPI/KIT	6
BP	GO:0030183	B cell differentiation	6/139	141/18805	0.0425532	5.75693	4.89261	0.000633819	0.00290838	0.00145991	IL2/IL6/SYK/ADAM17/KIT/JAK3	6
BP	GO:0001818	negative regulation of cytokine production	10/139	389/18805	0.0257069	3.47783	4.26144	0.000639166	0.00292938	0.00147045	IL6/GSTP1/FGFR1/F2/ELANE/JAK3/IGF1/PPARA/CASP3/ARG1	10
BP	GO:0031400	negative regulation of protein modification process	9/139	321/18805	0.0280374	3.79312	4.35562	0.000647532	0.00296415	0.0014879	CALM1/XDH/GSTP1/PDE4D/AKT1/PTPN1/GSK3B/PDPK1/HDAC8	9
BP	GO:0001836	release of cytochrome c from mitochondria	4/139	54/18805	0.0740741	10.0213	5.72877	0.00067882	0.0030962	0.00155418	AKT1/SOD2/MMP9/IGF1	4
BP	GO:0002548	monocyte chemotaxis	4/139	54/18805	0.0740741	10.0213	5.72877	0.00067882	0.0030962	0.00155418	IL6/CCL5/LGALS3/CTSG	4
BP	GO:0071622	regulation of granulocyte chemotaxis	4/139	54/18805	0.0740741	10.0213	5.72877	0.00067882	0.0030962	0.00155418	DPP4/CCL5/PTK2/MAPK1	4
BP	GO:0006164	purine nucleotide biosynthetic process	7/139	198/18805	0.0353535	4.7829	4.61771	0.00068283	0.00310704	0.00155962	NOS3/PARP1/ALDOA/HPRT1/PAPSS1/PPARA/ATIC	7
BP	GO:0071466	cellular response to xenobiotic stimulus	7/139	198/18805	0.0353535	4.7829	4.61771	0.00068283	0.00310704	0.00155962	GSTP1/BCHE/EGFR/REN/CYP2C9/NOS2/DPEP1	7
BP	GO:0002703	regulation of leukocyte mediated immunity	8/139	260/18805	0.0307692	4.1627	4.43137	0.000710771	0.00322517	0.00161892	IL2/IL6/SYK/PDPK1/NOS2/KIT/JAK3/ARG1	8
BP	GO:0003323	type B pancreatic cell development	3/139	24/18805	0.125	16.911	6.73054	0.000713879	0.00322517	0.00161892	AKT1/GSK3B/PDPK1	3
BP	GO:0045822	negative regulation of heart contraction	3/139	24/18805	0.125	16.911	6.73054	0.000713879	0.00322517	0.00161892	PDE4D/PDE5A/PIK3CG	3
BP	GO:0046628	positive regulation of insulin receptor signaling pathway	3/139	24/18805	0.125	16.911	6.73054	0.000713879	0.00322517	0.00161892	CTSD/SRC/PTPN1	3
BP	GO:0046641	positive regulation of alpha-beta T cell proliferation	3/139	24/18805	0.125	16.911	6.73054	0.000713879	0.00322517	0.00161892	TGFBR2/SYK/JAK2	3
BP	GO:0097066	response to thyroid hormone	3/139	24/18805	0.125	16.911	6.73054	0.000713879	0.00322517	0.00161892	CTSS/CTSB/F7	3
BP	GO:0010883	regulation of lipid storage	4/139	55/18805	0.0727273	9.83911	5.66495	0.000727899	0.0032768	0.00164484	IL6/PPARG/PPARD/PPARA	4
BP	GO:0072538	T-helper 17 type immune response	4/139	55/18805	0.0727273	9.83911	5.66495	0.000727899	0.0032768	0.00164484	IL2/IL6/JAK2/JAK3	4
BP	GO:0009144	purine nucleoside triphosphate metabolic process	8/139	261/18805	0.0306513	4.14675	4.41762	0.000728753	0.0032768	0.00164484	HSPA8/SRC/PARP1/ALDOA/GPI/IGF1/PPARA/TPI1	8
BP	GO:0009199	ribonucleoside triphosphate metabolic process	8/139	261/18805	0.0306513	4.14675	4.41762	0.000728753	0.0032768	0.00164484	HSPA8/SRC/PARP1/ALDOA/GPI/IGF1/PPARA/TPI1	8
BP	GO:0007044	cell-substrate junction assembly	5/139	96/18805	0.0520833	7.04624	5.1251	0.000732031	0.00328378	0.00164834	VEGFA/SRC/KDR/RHOA/PTK2	5
BP	GO:0048704	embryonic skeletal system morphogenesis	5/139	96/18805	0.0520833	7.04624	5.1251	0.000732031	0.00328378	0.00164834	TGFBR2/BMP7/TGFBR1/FGFR2/MMP16	5
BP	GO:0002460	adaptive immune response based on somatic recombination of immune receptors built from immunoglobulin superfamily domains	10/139	396/18805	0.0252525	3.41636	4.19373	0.000732928	0.00328393	0.00164842	IL2/IL6/C1R/ADAM17/JAK2/HPRT1/JAK3/C1S/HRAS/ARG1	10
BP	GO:0001906	cell killing	8/139	263/18805	0.0304183	4.11522	4.39031	0.000765817	0.00341775	0.00171559	F2/NOS2/ELANE/HPRT1/MAPK8/LGALS3/CTSG/ARG1	8
BP	GO:0002042	cell migration involved in sprouting angiogenesis	5/139	97/18805	0.0515464	6.9736	5.08997	0.000767288	0.00341775	0.00171559	VEGFA/KDR/EPHB4/AKT1/RHOA	5
BP	GO:0019915	lipid storage	5/139	97/18805	0.0515464	6.9736	5.08997	0.000767288	0.00341775	0.00171559	IL6/PPARG/PPARD/HEXB/PPARA	5
BP	GO:0046889	positive regulation of lipid biosynthetic process	5/139	97/18805	0.0515464	6.9736	5.08997	0.000767288	0.00341775	0.00171559	CREB1/AKT1/IGF1R/PPARA/MAPK1	5
BP	GO:0170062	nutrient storage	5/139	97/18805	0.0515464	6.9736	5.08997	0.000767288	0.00341775	0.00171559	IL6/PPARG/PPARD/HEXB/PPARA	5
BP	GO:0002279	mast cell activation involved in immune response	4/139	56/18805	0.0714286	9.66341	5.60274	0.000779435	0.00345165	0.00173261	SYK/PDPK1/KIT/PIK3CG	4
BP	GO:0002448	mast cell mediated immunity	4/139	56/18805	0.0714286	9.66341	5.60274	0.000779435	0.00345165	0.00173261	SYK/PDPK1/KIT/PIK3CG	4
BP	GO:0030857	negative regulation of epithelial cell differentiation	4/139	56/18805	0.0714286	9.66341	5.60274	0.000779435	0.00345165	0.00173261	VEGFA/XDH/MMP9/STAT1	4
BP	GO:0036230	granulocyte activation	4/139	56/18805	0.0714286	9.66341	5.60274	0.000779435	0.00345165	0.00173261	SRC/SYK/CCL5/CTSG	4
BP	GO:1902895	positive regulation of miRNA transcription	4/139	56/18805	0.0714286	9.66341	5.60274	0.000779435	0.00345165	0.00173261	IL6/EGFR/AR/PPARG	4
BP	GO:0072522	purine-containing compound biosynthetic process	8/139	264/18805	0.030303	4.09963	4.37675	0.000784911	0.00347186	0.00174275	NOS3/PARP1/ALDOA/PPCDC/HPRT1/PAPSS1/PPARA/ATIC	8
BP	GO:0003158	endothelium development	6/139	147/18805	0.0408163	5.52195	4.74962	0.000788576	0.00348402	0.00174886	VEGFA/XDH/PDE4D/KDR/RHOA/MET	6
BP	GO:0010878	cholesterol storage	3/139	25/18805	0.12	16.2345	6.57746	0.000806855	0.00354011	0.00177701	PPARG/PPARD/PPARA	3
BP	GO:0014856	skeletal muscle cell proliferation	3/139	25/18805	0.12	16.2345	6.57746	0.000806855	0.00354011	0.00177701	PPARD/SRC/JAK2	3
BP	GO:0038095	Fc-epsilon receptor signaling pathway	3/139	25/18805	0.12	16.2345	6.57746	0.000806855	0.00354011	0.00177701	MAPK10/SYK/MAPK8	3
BP	GO:0046697	decidualization	3/139	25/18805	0.12	16.2345	6.57746	0.000806855	0.00354011	0.00177701	PPARD/CTSB/PARP1	3
BP	GO:0071450	cellular response to oxygen radical	3/139	25/18805	0.12	16.2345	6.57746	0.000806855	0.00354011	0.00177701	NOS3/BMP7/SOD2	3
BP	GO:0071451	cellular response to superoxide	3/139	25/18805	0.12	16.2345	6.57746	0.000806855	0.00354011	0.00177701	NOS3/BMP7/SOD2	3
BP	GO:0090276	regulation of peptide hormone secretion	7/139	204/18805	0.0343137	4.64223	4.51358	0.000813939	0.00356708	0.00179055	IL6/EGFR/PPARD/F2/NOS2/JAK2/CCL5	7
BP	GO:0051090	regulation of DNA-binding transcription factor activity	9/139	332/18805	0.0271084	3.66744	4.23157	0.00082231	0.00359962	0.00180688	IL6/ESR2/AR/ESR1/BMP7/AKT1/SYK/S100A9/KIT	9
BP	GO:0002686	negative regulation of leukocyte migration	4/139	57/18805	0.0701754	9.49388	5.54208	0.000833496	0.00363603	0.00182516	CYP19A1/DPP4/MIF/AKT1	4
BP	GO:0006749	glutathione metabolic process	4/139	57/18805	0.0701754	9.49388	5.54208	0.000833496	0.00363603	0.00182516	GSTP1/GSR/SOD2/DPEP1	4
BP	GO:0031098	stress-activated protein kinase signaling cascade	4/139	57/18805	0.0701754	9.49388	5.54208	0.000833496	0.00363603	0.00182516	GSTP1/MAPK14/MAPK8/MAPK1	4
BP	GO:0051781	positive regulation of cell division	5/139	99/18805	0.0505051	6.83272	5.02117	0.000841588	0.00366713	0.00184077	VEGFA/IGF1R/RHOA/FGFR2/CAT	5
BP	GO:0034762	regulation of transmembrane transport	11/139	478/18805	0.0230126	3.11332	4.03868	0.000858846	0.00373805	0.00187637	CALM1/CA2/MAPK14/CTSS/PDE4D/F2/AKT1/PDPK1/MMP9/IGF1/PIK3CG	11
BP	GO:0001657	ureteric bud development	5/139	100/18805	0.05	6.76439	4.98748	0.000880688	0.00382	0.0019175	VEGFA/BMP7/FGFR1/FGFR2/CAT	5
BP	GO:0060349	bone morphogenesis	5/139	100/18805	0.05	6.76439	4.98748	0.000880688	0.00382	0.0019175	CBS/TGFBR2/MMP13/FGFR2/MMP16	5
BP	GO:0070664	negative regulation of leukocyte proliferation	5/139	100/18805	0.05	6.76439	4.98748	0.000880688	0.00382	0.0019175	IL2/GSTP1/PDE5A/CASP3/ARG1	5
BP	GO:0002791	regulation of peptide secretion	7/139	207/18805	0.0338164	4.57495	4.46302	0.000886559	0.00383671	0.00192589	IL6/EGFR/PPARD/F2/NOS2/JAK2/CCL5	7
BP	GO:0030073	insulin secretion	7/139	207/18805	0.0338164	4.57495	4.46302	0.000886559	0.00383671	0.00192589	IL6/PPARD/F2/NOS2/JAK2/CCL5/RAF1	7
BP	GO:0010659	cardiac muscle cell apoptotic process	4/139	58/18805	0.0689655	9.33019	5.4829	0.00089015	0.00384351	0.00192931	HSP90AA1/PTPN1/PDPK1/JAK2	4
BP	GO:0010662	regulation of striated muscle cell apoptotic process	4/139	58/18805	0.0689655	9.33019	5.4829	0.00089015	0.00384351	0.00192931	BMP7/PTPN1/PDPK1/JAK2	4
BP	GO:0048011	neurotrophin TRK receptor signaling pathway	3/139	26/18805	0.115385	15.6101	6.43297	0.000907184	0.00389269	0.00195399	SRC/CASP3/RAF1	3
BP	GO:0050927	positive regulation of positive chemotaxis	3/139	26/18805	0.115385	15.6101	6.43297	0.000907184	0.00389269	0.00195399	VEGFA/KDR/F7	3
BP	GO:0060065	uterus development	3/139	26/18805	0.115385	15.6101	6.43297	0.000907184	0.00389269	0.00195399	CYP19A1/ESR1/SRC	3
BP	GO:1900078	positive regulation of cellular response to insulin stimulus	3/139	26/18805	0.115385	15.6101	6.43297	0.000907184	0.00389269	0.00195399	CTSD/SRC/PTPN1	3
BP	GO:1903523	negative regulation of blood circulation	3/139	26/18805	0.115385	15.6101	6.43297	0.000907184	0.00389269	0.00195399	PDE4D/PDE5A/PIK3CG	3
BP	GO:0002699	positive regulation of immune effector process	8/139	270/18805	0.0296296	4.00853	4.29681	0.00090768	0.00389269	0.00195399	IL2/IL6/MIF/SYK/NOS2/GPI/KIT/ARG1	8
BP	GO:0060491	regulation of cell projection assembly	7/139	208/18805	0.0336538	4.55295	4.44638	0.000911869	0.00390625	0.0019608	HSP90AA1/SRC/TGFBR1/AKT1/GSK3B/KIT/HRAS	7
BP	GO:0006942	regulation of striated muscle contraction	5/139	101/18805	0.049505	6.69741	4.95425	0.000921126	0.00393262	0.00197403	CALM1/HSP90AA1/PDE4D/PDE5A/PIK3CG	5
BP	GO:0072163	mesonephric epithelium development	5/139	101/18805	0.049505	6.69741	4.95425	0.000921126	0.00393262	0.00197403	VEGFA/BMP7/FGFR1/FGFR2/CAT	5
BP	GO:0072164	mesonephric tubule development	5/139	101/18805	0.049505	6.69741	4.95425	0.000921126	0.00393262	0.00197403	VEGFA/BMP7/FGFR1/FGFR2/CAT	5
BP	GO:0009161	ribonucleoside monophosphate metabolic process	4/139	59/18805	0.0677966	9.17205	5.42512	0.000949464	0.00403549	0.00202567	XDH/DHODH/HPRT1/ATIC	4
BP	GO:0060986	endocrine hormone secretion	4/139	59/18805	0.0677966	9.17205	5.42512	0.000949464	0.00403549	0.00202567	CYP19A1/PPARG/FGFR1/REN	4
BP	GO:0061900	glial cell activation	4/139	59/18805	0.0677966	9.17205	5.42512	0.000949464	0.00403549	0.00202567	IL6/EGFR/MMP8/JAK2	4
BP	GO:2000107	negative regulation of leukocyte apoptotic process	4/139	59/18805	0.0677966	9.17205	5.42512	0.000949464	0.00403549	0.00202567	IL2/MIF/CCL5/JAK3	4
BP	GO:0003007	heart morphogenesis	8/139	272/18805	0.0294118	3.97905	4.27068	0.000951866	0.00404118	0.00202853	VEGFA/TGFBR2/NOS3/BMP7/TGFBR1/EPHB4/FGFR2/PTK2	8
BP	GO:0001933	negative regulation of protein phosphorylation	7/139	210/18805	0.0333333	4.50959	4.41342	0.000964201	0.00408443	0.00205024	CALM1/XDH/GSTP1/PDE4D/AKT1/PTPN1/PDPK1	7
BP	GO:0043270	positive regulation of monoatomic ion transport	7/139	210/18805	0.0333333	4.50959	4.41342	0.000964201	0.00408443	0.00205024	CALM1/CTSS/F2/AKT1/PDPK1/CCL5/LGALS3	7
BP	GO:0001909	leukocyte mediated cytotoxicity	6/139	153/18805	0.0392157	5.3054	4.61428	0.000971031	0.00410423	0.00206018	F2/NOS2/ELANE/HPRT1/CTSG/ARG1	6
BP	GO:0071331	cellular response to hexose stimulus	6/139	153/18805	0.0392157	5.3054	4.61428	0.000971031	0.00410423	0.00206018	NOX4/CMA1/PPARD/IGF1R/PPARA/RAF1	6
BP	GO:0150115	cell-substrate junction organization	5/139	103/18805	0.0485437	6.56737	4.88913	0.00100613	0.00423398	0.00212531	VEGFA/SRC/KDR/RHOA/PTK2	5
BP	GO:0006631	fatty acid metabolic process	10/139	413/18805	0.0242131	3.27573	4.03542	0.0010087	0.00423398	0.00212531	GSTP1/MAPK14/PPARG/PPARD/AKR1B1/MIF/AKT1/CYP2C9/AKR1C2/PPARA	10
BP	GO:0009116	nucleoside metabolic process	4/139	60/18805	0.0666667	9.01918	5.36871	0.00101151	0.00423398	0.00212531	XDH/TYMP/HPRT1/DTYMK	4
BP	GO:0060350	endochondral bone morphogenesis	4/139	60/18805	0.0666667	9.01918	5.36871	0.00101151	0.00423398	0.00212531	CBS/TGFBR2/MMP13/MMP16	4
BP	GO:0030194	positive regulation of blood coagulation	3/139	27/18805	0.111111	15.032	6.29626	0.00101509	0.00423398	0.00212531	F2/PLAU/F7	3
BP	GO:0035902	response to immobilization stress	3/139	27/18805	0.111111	15.032	6.29626	0.00101509	0.00423398	0.00212531	REN/SOD2/GPI	3
BP	GO:0036296	response to increased oxygen levels	3/139	27/18805	0.111111	15.032	6.29626	0.00101509	0.00423398	0.00212531	SOD2/CAT/MMP2	3
BP	GO:0046037	GMP metabolic process	3/139	27/18805	0.111111	15.032	6.29626	0.00101509	0.00423398	0.00212531	XDH/HPRT1/ATIC	3
BP	GO:0050926	regulation of positive chemotaxis	3/139	27/18805	0.111111	15.032	6.29626	0.00101509	0.00423398	0.00212531	VEGFA/KDR/F7	3
BP	GO:0070102	interleukin-6-mediated signaling pathway	3/139	27/18805	0.111111	15.032	6.29626	0.00101509	0.00423398	0.00212531	IL6/SRC/JAK2	3
BP	GO:1900048	positive regulation of hemostasis	3/139	27/18805	0.111111	15.032	6.29626	0.00101509	0.00423398	0.00212531	F2/PLAU/F7	3
BP	GO:1905564	positive regulation of vascular endothelial cell proliferation	3/139	27/18805	0.111111	15.032	6.29626	0.00101509	0.00423398	0.00212531	FGFR1/PDPK1/ADAM17	3
BP	GO:0032006	regulation of TOR signaling	6/139	155/18805	0.0387097	5.23695	4.57074	0.00103855	0.00431293	0.00216494	SRC/AKT1/F10/SYK/GSK3B/F7	6
BP	GO:0071326	cellular response to monosaccharide stimulus	6/139	155/18805	0.0387097	5.23695	4.57074	0.00103855	0.00431293	0.00216494	NOX4/CMA1/PPARD/IGF1R/PPARA/RAF1	6
BP	GO:0072073	kidney epithelium development	6/139	155/18805	0.0387097	5.23695	4.57074	0.00103855	0.00431293	0.00216494	VEGFA/BMP7/FGFR1/FGFR2/CAT/STAT1	6
BP	GO:1904375	regulation of protein localization to cell periphery	6/139	155/18805	0.0387097	5.23695	4.57074	0.00103855	0.00431293	0.00216494	EGFR/AR/AKT1/PDPK1/LGALS3/HRAS	6
BP	GO:0009746	response to hexose	7/139	213/18805	0.0328638	4.44608	4.36474	0.00104711	0.00434372	0.00218039	NOX4/CMA1/PPARD/IGF1R/PPARA/CASP3/RAF1	7
BP	GO:0003300	cardiac muscle hypertrophy	5/139	104/18805	0.0480769	6.50422	4.85721	0.00105075	0.00434934	0.00218322	PPARG/PARP1/PDE5A/IGF1/PPARA	5
BP	GO:0009408	response to heat	5/139	104/18805	0.0480769	6.50422	4.85721	0.00105075	0.00434934	0.00218322	HSP90AA1/NOS3/AKT1/GSK3B/IGF1	5
BP	GO:0060038	cardiac muscle cell proliferation	4/139	61/18805	0.0655738	8.87133	5.3136	0.00107634	0.00444079	0.00222912	MAPK14/FGFR1/TGFBR1/FGFR2	4
BP	GO:0060612	adipose tissue development	4/139	61/18805	0.0655738	8.87133	5.3136	0.00107634	0.00444079	0.00222912	PPARG/PPARD/PARP1/HRAS	4
BP	GO:0070231	T cell apoptotic process	4/139	61/18805	0.0655738	8.87133	5.3136	0.00107634	0.00444079	0.00222912	AKT1/CCL5/LGALS3/JAK3	4
BP	GO:0008593	regulation of Notch signaling pathway	5/139	105/18805	0.047619	6.44227	4.82571	0.00109682	0.00452038	0.00226907	NOS3/BMP7/SRC/AKT1/KIT	5
BP	GO:0009152	purine ribonucleotide biosynthetic process	6/139	157/18805	0.0382166	5.17023	4.52794	0.00110962	0.00456818	0.00229307	PARP1/ALDOA/HPRT1/PAPSS1/PPARA/ATIC	6
BP	GO:0000303	response to superoxide	3/139	28/18805	0.107143	14.4951	6.16665	0.00113078	0.00462028	0.00231922	NOS3/BMP7/SOD2	3
BP	GO:0003272	endocardial cushion formation	3/139	28/18805	0.107143	14.4951	6.16665	0.00113078	0.00462028	0.00231922	TGFBR2/BMP7/TGFBR1	3
BP	GO:0003416	endochondral bone growth	3/139	28/18805	0.107143	14.4951	6.16665	0.00113078	0.00462028	0.00231922	TGFBR2/MMP13/FGFR2	3
BP	GO:0010818	T cell chemotaxis	3/139	28/18805	0.107143	14.4951	6.16665	0.00113078	0.00462028	0.00231922	ADAM17/CCL5/PIK3CG	3
BP	GO:0032740	positive regulation of interleukin-17 production	3/139	28/18805	0.107143	14.4951	6.16665	0.00113078	0.00462028	0.00231922	IL2/IL6/JAK2	3
BP	GO:0035357	peroxisome proliferator activated receptor signaling pathway	3/139	28/18805	0.107143	14.4951	6.16665	0.00113078	0.00462028	0.00231922	PPARG/PPARA/RXRA	3
BP	GO:1905523	positive regulation of macrophage migration	3/139	28/18805	0.107143	14.4951	6.16665	0.00113078	0.00462028	0.00231922	CCL5/PTK2/MAPK1	3
BP	GO:0007566	embryo implantation	4/139	62/18805	0.0645161	8.72824	5.25974	0.00114404	0.00465583	0.00233706	VEGFA/PPARD/MMP9/MMP2	4
BP	GO:1903409	reactive oxygen species biosynthetic process	4/139	62/18805	0.0645161	8.72824	5.25974	0.00114404	0.00465583	0.00233706	NOX4/SOD2/RHOA/PPARA	4
BP	GO:0032526	response to retinoic acid	5/139	106/18805	0.0471698	6.3815	4.79462	0.00114438	0.00465583	0.00233706	CREB1/GSK3B/FGFR2/RXRA/MMP2	5
BP	GO:1905477	positive regulation of protein localization to membrane	5/139	106/18805	0.0471698	6.3815	4.79462	0.00114438	0.00465583	0.00233706	EGFR/AKT1/PDPK1/LGALS3/HRAS	5
BP	GO:0042552	myelination	6/139	158/18805	0.0379747	5.13751	4.50682	0.00114653	0.00465961	0.00233896	TYMP/AKT1/HEXB/HRAS/RAF1/MAPK1	6
BP	GO:0016042	lipid catabolic process	9/139	350/18805	0.0257143	3.47883	4.03953	0.00118992	0.00483082	0.0024249	CYP19A1/PPARD/AKT1/HSD11B1/HEXB/PIK3CG/PPARA/DPEP1/THRA	9
BP	GO:0008637	apoptotic mitochondrial changes	5/139	107/18805	0.046729	6.32186	4.76392	0.00119344	0.00483477	0.00242688	AKT1/SOD2/GSK3B/MMP9/IGF1	5
BP	GO:0014897	striated muscle hypertrophy	5/139	107/18805	0.046729	6.32186	4.76392	0.00119344	0.00483477	0.00242688	PPARG/PARP1/PDE5A/IGF1/PPARA	5
BP	GO:0097306	cellular response to alcohol	5/139	108/18805	0.0462963	6.26332	4.73361	0.00124405	0.00503442	0.0025271	CREB1/AKT1/SOD2/IGF1R/AKR1C2	5
BP	GO:0000305	response to oxygen radical	3/139	29/18805	0.103448	13.9953	6.04352	0.00125447	0.00506044	0.00254016	NOS3/BMP7/SOD2	3
BP	GO:0002092	positive regulation of receptor internalization	3/139	29/18805	0.103448	13.9953	6.04352	0.00125447	0.00506044	0.00254016	VEGFA/SYK/SELE	3
BP	GO:0003156	regulation of animal organ formation	3/139	29/18805	0.103448	13.9953	6.04352	0.00125447	0.00506044	0.00254016	AR/BMP7/FGFR1	3
BP	GO:0016125	sterol metabolic process	6/139	161/18805	0.0372671	5.04178	4.4445	0.00126291	0.00508373	0.00255185	CYP19A1/PPARD/CYP2C9/HMGCR/CAT/MAPK1	6
BP	GO:1902652	secondary alcohol metabolic process	6/139	161/18805	0.0372671	5.04178	4.4445	0.00126291	0.00508373	0.00255185	PPARD/FGFR1/CYP2C9/HMGCR/CAT/MAPK1	6
BP	GO:0010721	negative regulation of cell development	8/139	285/18805	0.0280702	3.79755	4.10664	0.00128291	0.00515877	0.00258952	IL2/IL6/VEGFA/BMP7/F2/GSK3B/JAK3/IGF1	8
BP	GO:0045058	T cell selection	4/139	64/18805	0.0625	8.45549	5.15557	0.0012883	0.00516404	0.00259217	IL6/SYK/RHOA/JAK3	4
BP	GO:0046824	positive regulation of nucleocytoplasmic transport	4/139	64/18805	0.0625	8.45549	5.15557	0.0012883	0.00516404	0.00259217	MAPK14/HSP90AA1/GSK3B/JAK2	4
BP	GO:1901607	alpha-amino acid biosynthetic process	4/139	64/18805	0.0625	8.45549	5.15557	0.0012883	0.00516404	0.00259217	CBS/PAH/OTC/OAT	4
BP	GO:0014896	muscle hypertrophy	5/139	109/18805	0.0458716	6.20586	4.70369	0.00129622	0.00519035	0.00260537	PPARG/PARP1/PDE5A/IGF1/PPARA	5
BP	GO:0042692	muscle cell differentiation	10/139	429/18805	0.02331	3.15356	3.89374	0.00134104	0.00535882	0.00268994	NOX4/VEGFA/MAPK14/AKT1/SOD2/KIT/IGF1/FGFR2/PPARA/CASP3	10
BP	GO:0042113	B cell activation	8/139	287/18805	0.0278746	3.77109	4.08226	0.00134111	0.00535882	0.00268994	IL2/IL6/MIF/SYK/ADAM17/KIT/JAK3/CASP3	8
BP	GO:0072676	lymphocyte migration	5/139	110/18805	0.0454545	6.14944	4.67413	0.00135	0.00538866	0.00270492	AKT1/ADAM17/RHOA/CCL5/PIK3CG	5
BP	GO:0002011	morphogenesis of an epithelial sheet	4/139	65/18805	0.0615385	8.3254	5.10517	0.00136499	0.00542571	0.00272352	BMP7/MMP12/ADAM17/RHOA	4
BP	GO:0006518	peptide metabolic process	4/139	65/18805	0.0615385	8.3254	5.10517	0.00136499	0.00542571	0.00272352	ERAP1/CMA1/MMP7/ELANE	4
BP	GO:0032757	positive regulation of interleukin-8 production	4/139	65/18805	0.0615385	8.3254	5.10517	0.00136499	0.00542571	0.00272352	IL6/SYK/NOS2/ELANE	4
BP	GO:1903078	positive regulation of protein localization to plasma membrane	4/139	65/18805	0.0615385	8.3254	5.10517	0.00136499	0.00542571	0.00272352	EGFR/AKT1/PDPK1/LGALS3	4
BP	GO:0003309	type B pancreatic cell differentiation	3/139	30/18805	0.1	13.5288	5.92634	0.00138635	0.00549916	0.00276038	AKT1/GSK3B/PDPK1	3
BP	GO:0071549	cellular response to dexamethasone stimulus	3/139	30/18805	0.1	13.5288	5.92634	0.00138635	0.00549916	0.00276038	EGFR/IGF1R/JAK2	3
BP	GO:0003279	cardiac septum development	5/139	111/18805	0.045045	6.09404	4.64494	0.0014054	0.0055689	0.00279539	TGFBR2/NOS3/BMP7/TGFBR1/FGFR2	5
BP	GO:0071322	cellular response to carbohydrate stimulus	6/139	165/18805	0.0363636	4.91956	4.36378	0.00143191	0.00566216	0.0028422	NOX4/CMA1/PPARD/IGF1R/PPARA/RAF1	6
BP	GO:0120254	olefinic compound metabolic process	6/139	165/18805	0.0363636	4.91956	4.36378	0.00143191	0.00566216	0.0028422	CREB1/GSTP1/CYP19A1/AKR1B1/CYP2C9/AKR1C2	6
BP	GO:0010812	negative regulation of cell-substrate adhesion	4/139	66/18805	0.0606061	8.19926	5.05584	0.00144481	0.00569539	0.00285889	SRC/MMP12/PTPN1/RHOA	4
BP	GO:0031100	animal organ regeneration	4/139	66/18805	0.0606061	8.19926	5.05584	0.00144481	0.00569539	0.00285889	IL6/EGFR/F7/ATIC	4
BP	GO:0097192	extrinsic apoptotic signaling pathway in absence of ligand	4/139	66/18805	0.0606061	8.19926	5.05584	0.00144481	0.00569539	0.00285889	IL2/FGFR1/AKT1/GSK3B	4
BP	GO:0032204	regulation of telomere maintenance	5/139	112/18805	0.0446429	6.03963	4.6161	0.00146246	0.00575902	0.00289083	HSP90AA1/SRC/PARP1/HDAC8/MAPK1	5
BP	GO:0042326	negative regulation of phosphorylation	7/139	226/18805	0.0309735	4.19033	4.16376	0.0014733	0.0057957	0.00290924	CALM1/XDH/GSTP1/PDE4D/AKT1/PTPN1/PDPK1	7
BP	GO:0042116	macrophage activation	5/139	113/18805	0.0442478	5.98618	4.58761	0.00152122	0.0059426	0.00298298	IL6/MIF/MMP8/SYK/JAK2	5
BP	GO:0120034	positive regulation of plasma membrane bounded cell projection assembly	5/139	113/18805	0.0442478	5.98618	4.58761	0.00152122	0.0059426	0.00298298	HSP90AA1/TGFBR1/GSK3B/KIT/HRAS	5
BP	GO:0006606	protein import into nucleus	6/139	167/18805	0.0359281	4.86064	4.32439	0.00152262	0.0059426	0.00298298	MAPK14/HSP90AA1/AKT1/MMP12/SYK/JAK2	6
BP	GO:0051147	regulation of muscle cell differentiation	6/139	167/18805	0.0359281	4.86064	4.32439	0.00152262	0.0059426	0.00298298	MAPK14/SOD2/KIT/IGF1/FGFR2/PPARA	6
BP	GO:0019886	antigen processing and presentation of exogenous peptide antigen via MHC class II	3/139	31/18805	0.0967742	13.0924	5.81461	0.00152664	0.0059426	0.00298298	CTSS/CTSD/CTSF	3
BP	GO:0030878	thyroid gland development	3/139	31/18805	0.0967742	13.0924	5.81461	0.00152664	0.0059426	0.00298298	THRA/RAF1/MAPK1	3
BP	GO:0033688	regulation of osteoblast proliferation	3/139	31/18805	0.0967742	13.0924	5.81461	0.00152664	0.0059426	0.00298298	IGF1R/RHOA/FGFR2	3
BP	GO:0050820	positive regulation of coagulation	3/139	31/18805	0.0967742	13.0924	5.81461	0.00152664	0.0059426	0.00298298	F2/PLAU/F7	3
BP	GO:0070723	response to cholesterol	3/139	31/18805	0.0967742	13.0924	5.81461	0.00152664	0.0059426	0.00298298	TGFBR2/TGFBR1/F7	3
BP	GO:0098868	bone growth	3/139	31/18805	0.0967742	13.0924	5.81461	0.00152664	0.0059426	0.00298298	TGFBR2/MMP13/FGFR2	3
BP	GO:0050994	regulation of lipid catabolic process	4/139	67/18805	0.0597015	8.07688	5.00754	0.00152783	0.0059426	0.00298298	AKT1/PIK3CG/PPARA/THRA	4
BP	GO:0038034	signal transduction in absence of ligand	4/139	68/18805	0.0588235	7.9581	4.96023	0.00161412	0.00627181	0.00314822	IL2/FGFR1/AKT1/GSK3B	4
BP	GO:0006694	steroid biosynthetic process	6/139	169/18805	0.035503	4.80312	4.28562	0.00161765	0.00627911	0.00315189	CREB1/CYP19A1/AKR1B1/IGF1R/HMGCR/MAPK1	6
BP	GO:0033559	unsaturated fatty acid metabolic process	5/139	115/18805	0.0434783	5.88208	4.53164	0.00164391	0.00637455	0.0031998	GSTP1/AKR1B1/MIF/CYP2C9/AKR1C2	5
BP	GO:0001945	lymph vessel development	3/139	32/18805	0.09375	12.6832	5.70792	0.00167551	0.00644454	0.00323493	VEGFA/KDR/SYK	3
BP	GO:0001958	endochondral ossification	3/139	32/18805	0.09375	12.6832	5.70792	0.00167551	0.00644454	0.00323493	CBS/MMP13/MMP16	3
BP	GO:0005979	regulation of glycogen biosynthetic process	3/139	32/18805	0.09375	12.6832	5.70792	0.00167551	0.00644454	0.00323493	AKT1/GSK3B/IGF1	3
BP	GO:0010962	regulation of glucan biosynthetic process	3/139	32/18805	0.09375	12.6832	5.70792	0.00167551	0.00644454	0.00323493	AKT1/GSK3B/IGF1	3
BP	GO:0032682	negative regulation of chemokine production	3/139	32/18805	0.09375	12.6832	5.70792	0.00167551	0.00644454	0.00323493	IL6/GSTP1/ELANE	3
BP	GO:0036075	replacement ossification	3/139	32/18805	0.09375	12.6832	5.70792	0.00167551	0.00644454	0.00323493	CBS/MMP13/MMP16	3
BP	GO:0060045	positive regulation of cardiac muscle cell proliferation	3/139	32/18805	0.09375	12.6832	5.70792	0.00167551	0.00644454	0.00323493	MAPK14/FGFR1/FGFR2	3
BP	GO:1902042	negative regulation of extrinsic apoptotic signaling pathway via death domain receptors	3/139	32/18805	0.09375	12.6832	5.70792	0.00167551	0.00644454	0.00323493	NOS3/GSK3B/RAF1	3
BP	GO:0010632	regulation of epithelial cell migration	4/139	69/18805	0.057971	7.84277	4.91388	0.00170373	0.00653986	0.00328278	TGFBR2/SRC/MMP9/PTK2	4
BP	GO:0045576	mast cell activation	4/139	69/18805	0.057971	7.84277	4.91388	0.00170373	0.00653986	0.00328278	SYK/PDPK1/KIT/PIK3CG	4
BP	GO:0090263	positive regulation of canonical Wnt signaling pathway	5/139	116/18805	0.0431034	5.83137	4.50415	0.00170791	0.00654929	0.00328751	EGFR/CSNK1G2/SRC/XIAP/FGFR2	5
BP	GO:0042594	response to starvation	7/139	232/18805	0.0301724	4.08196	4.07602	0.00171076	0.0065536	0.00328967	HSPA8/CTSK/ALB/IGF1R/MAPK8/PPARA/MAPK1	7
BP	GO:0043524	negative regulation of neuron apoptotic process	6/139	171/18805	0.0350877	4.74694	4.24745	0.00171712	0.00657135	0.00329859	KDR/SOD2/RHOA/GPI/JAK2/HRAS	6
BP	GO:0003205	cardiac chamber development	6/139	172/18805	0.0348837	4.71934	4.22859	0.00176857	0.006754	0.00339027	TGFBR2/NOS3/BMP7/TGFBR1/IGF1R/FGFR2	6
BP	GO:0051170	import into nucleus	6/139	172/18805	0.0348837	4.71934	4.22859	0.00176857	0.006754	0.00339027	MAPK14/HSP90AA1/AKT1/MMP12/SYK/JAK2	6
BP	GO:0043122	regulation of canonical NF-kappaB signal transduction	8/139	300/18805	0.0266667	3.60767	3.92895	0.00177262	0.006754	0.00339027	VEGFA/GSTP1/ESR1/PARP1/PDPK1/RHOA/XIAP/STAT1	8
BP	GO:0019882	antigen processing and presentation	5/139	117/18805	0.042735	5.78153	4.47698	0.00177372	0.006754	0.00339027	ERAP1/CTSS/CTSD/CTSF/CD209	5
BP	GO:0051928	positive regulation of calcium ion transport	5/139	117/18805	0.042735	5.78153	4.47698	0.00177372	0.006754	0.00339027	CALM1/F2/PDPK1/CCL5/LGALS3	5
BP	GO:2000401	regulation of lymphocyte migration	4/139	70/18805	0.0571429	7.73073	4.86846	0.00179675	0.00683484	0.00343085	AKT1/ADAM17/RHOA/CCL5	4
BP	GO:0010720	positive regulation of cell development	10/139	447/18805	0.0223714	3.02657	3.74205	0.00181656	0.0069033	0.00346522	CREB1/IL2/IL6/VEGFA/TGFBR2/EGFR/PDE5A/SYK/RHOA/KIT	10
BP	GO:0060351	cartilage development involved in endochondral bone morphogenesis	3/139	33/18805	0.0909091	12.2989	5.60589	0.00183316	0.00695249	0.0034899	CBS/TGFBR2/MMP13	3
BP	GO:0061097	regulation of protein tyrosine kinase activity	3/139	33/18805	0.0909091	12.2989	5.60589	0.00183316	0.00695249	0.0034899	NOX4/PTPN1/ADAM17	3
BP	GO:1903076	regulation of protein localization to plasma membrane	5/139	118/18805	0.0423729	5.73253	4.45012	0.00184138	0.0069767	0.00350205	EGFR/AR/AKT1/PDPK1/LGALS3	5
BP	GO:0050796	regulation of insulin secretion	6/139	174/18805	0.0344828	4.6651	4.1913	0.00187496	0.00709686	0.00356237	IL6/PPARD/F2/NOS2/JAK2/CCL5	6
BP	GO:0031640	killing of cells of another organism	5/139	119/18805	0.0420168	5.68436	4.42357	0.0019109	0.00721855	0.00362345	F2/ELANE/LGALS3/CTSG/ARG1	5
BP	GO:0141061	disruption of cell in another organism	5/139	119/18805	0.0420168	5.68436	4.42357	0.0019109	0.00721855	0.00362345	F2/ELANE/LGALS3/CTSG/ARG1	5
BP	GO:0009266	response to temperature stimulus	6/139	175/18805	0.0342857	4.63844	4.17287	0.00192994	0.00728323	0.00365593	HSP90AA1/NOS3/AKT1/GSK3B/IGF1/THRA	6
BP	GO:0030509	BMP signaling pathway	6/139	176/18805	0.0340909	4.61208	4.15457	0.00198614	0.00748046	0.00375493	TGFBR2/PPARG/BMP7/KDR/TGFBR1/XIAP	6
BP	GO:0051701	biological process involved in interaction with host	6/139	176/18805	0.0340909	4.61208	4.15457	0.00198614	0.00748046	0.00375493	EGFR/DPP4/SRC/CTSB/PPARA/CD209	6
BP	GO:0000096	sulfur amino acid metabolic process	3/139	34/18805	0.0882353	11.9372	5.50817	0.00199976	0.00748731	0.00375836	CBS/NOX4/DPEP1	3
BP	GO:0002363	alpha-beta T cell lineage commitment	3/139	34/18805	0.0882353	11.9372	5.50817	0.00199976	0.00748731	0.00375836	IL6/RHOA/JAK3	3
BP	GO:0002862	negative regulation of inflammatory response to antigenic stimulus	3/139	34/18805	0.0882353	11.9372	5.50817	0.00199976	0.00748731	0.00375836	MAPK14/SRC/SYK	3
BP	GO:0007260	tyrosine phosphorylation of STAT protein	3/139	34/18805	0.0882353	11.9372	5.50817	0.00199976	0.00748731	0.00375836	JAK2/KIT/JAK3	3
BP	GO:0033146	regulation of intracellular estrogen receptor signaling pathway	3/139	34/18805	0.0882353	11.9372	5.50817	0.00199976	0.00748731	0.00375836	AR/SRC/PARP1	3
BP	GO:0051450	myoblast proliferation	3/139	34/18805	0.0882353	11.9372	5.50817	0.00199976	0.00748731	0.00375836	PPARD/SRC/IGF1	3
BP	GO:0006874	intracellular calcium ion homeostasis	8/139	306/18805	0.0261438	3.53694	3.86103	0.00200564	0.00750191	0.0037657	CALM1/PDE4D/F2/PDPK1/HEXB/ELANE/CCL5/GP1BA	8
BP	GO:0008652	amino acid biosynthetic process	4/139	73/18805	0.0547945	7.41303	4.73739	0.00209685	0.00781237	0.00392153	CBS/PAH/OTC/OAT	4
BP	GO:0032722	positive regulation of chemokine production	4/139	73/18805	0.0547945	7.41303	4.73739	0.00209685	0.00781237	0.00392153	IL6/MIF/SYK/ADAM17	4
BP	GO:0033143	regulation of intracellular steroid hormone receptor signaling pathway	4/139	73/18805	0.0547945	7.41303	4.73739	0.00209685	0.00781237	0.00392153	AR/SRC/PARP1/RHOA	4
BP	GO:0051898	negative regulation of phosphatidylinositol 3-kinase/protein kinase B signal transduction	4/139	73/18805	0.0547945	7.41303	4.73739	0.00209685	0.00781237	0.00392153	XDH/MMP3/PTPN1/PPARA	4
BP	GO:0002495	antigen processing and presentation of peptide antigen via MHC class II	3/139	35/18805	0.0857143	11.5961	5.41445	0.0021755	0.00805803	0.00404484	CTSS/CTSD/CTSF	3
BP	GO:0009156	ribonucleoside monophosphate biosynthetic process	3/139	35/18805	0.0857143	11.5961	5.41445	0.0021755	0.00805803	0.00404484	DHODH/HPRT1/ATIC	3
BP	GO:0046320	regulation of fatty acid oxidation	3/139	35/18805	0.0857143	11.5961	5.41445	0.0021755	0.00805803	0.00404484	PPARD/AKT1/PPARA	3
BP	GO:0048384	retinoic acid receptor signaling pathway	3/139	35/18805	0.0857143	11.5961	5.41445	0.0021755	0.00805803	0.00404484	PPARG/THRA/RXRA	3
BP	GO:0061081	positive regulation of myeloid leukocyte cytokine production involved in immune response	3/139	35/18805	0.0857143	11.5961	5.41445	0.0021755	0.00805803	0.00404484	MIF/SYK/KIT	3
BP	GO:2000406	positive regulation of T cell migration	3/139	35/18805	0.0857143	11.5961	5.41445	0.0021755	0.00805803	0.00404484	ADAM17/RHOA/CCL5	3
BP	GO:0141060	disruption of anatomical structure in another organism	5/139	123/18805	0.0406504	5.4995	4.32028	0.00220833	0.00817169	0.0041019	F2/ELANE/LGALS3/CTSG/ARG1	5
BP	GO:0019362	pyridine nucleotide metabolic process	6/139	180/18805	0.0333333	4.50959	4.08274	0.0022234	0.00821145	0.00412186	SRC/ALDOA/GPI/IGF1/PPARA/TPI1	6
BP	GO:0046496	nicotinamide nucleotide metabolic process	6/139	180/18805	0.0333333	4.50959	4.08274	0.0022234	0.00821145	0.00412186	SRC/ALDOA/GPI/IGF1/PPARA/TPI1	6
BP	GO:0090287	regulation of cellular response to growth factor stimulus	9/139	384/18805	0.0234375	3.17081	3.70883	0.00224228	0.00827318	0.00415284	VEGFA/XDH/PPARG/KDR/PTPN1/PDPK1/ADAM17/XIAP/PPARA	9
BP	GO:0031929	TOR signaling	6/139	181/18805	0.0331492	4.48468	4.06511	0.00228592	0.00842433	0.00422871	SRC/AKT1/F10/SYK/GSK3B/F7	6
BP	GO:0045446	endothelial cell differentiation	5/139	124/18805	0.0403226	5.45515	4.29517	0.00228768	0.00842433	0.00422871	VEGFA/XDH/PDE4D/KDR/MET	5
BP	GO:0003281	ventricular septum development	4/139	75/18805	0.0533333	7.21535	4.65408	0.00231512	0.00848226	0.00425779	TGFBR2/NOS3/TGFBR1/FGFR2	4
BP	GO:0046635	positive regulation of alpha-beta T cell activation	4/139	75/18805	0.0533333	7.21535	4.65408	0.00231512	0.00848226	0.00425779	TGFBR2/SYK/RHOA/JAK2	4
BP	GO:0072527	pyrimidine-containing compound metabolic process	4/139	75/18805	0.0533333	7.21535	4.65408	0.00231512	0.00848226	0.00425779	TYMP/DHODH/DTYMK/MAPK1	4
BP	GO:1904888	cranial skeletal system development	4/139	75/18805	0.0533333	7.21535	4.65408	0.00231512	0.00848226	0.00425779	TGFBR2/TGFBR1/FGFR2/MMP16	4
BP	GO:0031647	regulation of protein stability	9/139	386/18805	0.0233161	3.15438	3.69054	0.00232193	0.00848226	0.00425779	CREB1/HSP90AA1/HSPA8/SRC/BAG1/HDAC8/IGF1/CASP3/MAPK1	9
BP	GO:0002778	antibacterial peptide production	2/139	10/18805	0.2	27.0576	7.11245	0.00234801	0.00848226	0.00425779	MMP7/ELANE	2
BP	GO:0009128	purine nucleoside monophosphate catabolic process	2/139	10/18805	0.2	27.0576	7.11245	0.00234801	0.00848226	0.00425779	XDH/HPRT1	2
BP	GO:0009138	pyrimidine nucleoside diphosphate metabolic process	2/139	10/18805	0.2	27.0576	7.11245	0.00234801	0.00848226	0.00425779	DHODH/DTYMK	2
BP	GO:0009169	purine ribonucleoside monophosphate catabolic process	2/139	10/18805	0.2	27.0576	7.11245	0.00234801	0.00848226	0.00425779	XDH/HPRT1	2
BP	GO:0030638	polyketide metabolic process	2/139	10/18805	0.2	27.0576	7.11245	0.00234801	0.00848226	0.00425779	AKR1B1/AKR1C2	2
BP	GO:0030647	aminoglycoside antibiotic metabolic process	2/139	10/18805	0.2	27.0576	7.11245	0.00234801	0.00848226	0.00425779	AKR1B1/AKR1C2	2
BP	GO:0033148	positive regulation of intracellular estrogen receptor signaling pathway	2/139	10/18805	0.2	27.0576	7.11245	0.00234801	0.00848226	0.00425779	AR/PARP1	2
BP	GO:0035747	natural killer cell chemotaxis	2/139	10/18805	0.2	27.0576	7.11245	0.00234801	0.00848226	0.00425779	CCL5/PIK3CG	2
BP	GO:0038129	ERBB3 signaling pathway	2/139	10/18805	0.2	27.0576	7.11245	0.00234801	0.00848226	0.00425779	RAF1/MAPK1	2
BP	GO:0044598	doxorubicin metabolic process	2/139	10/18805	0.2	27.0576	7.11245	0.00234801	0.00848226	0.00425779	AKR1B1/AKR1C2	2
BP	GO:0044650	adhesion of symbiont to host cell	2/139	10/18805	0.2	27.0576	7.11245	0.00234801	0.00848226	0.00425779	DPP4/CD209	2
BP	GO:0045988	negative regulation of striated muscle contraction	2/139	10/18805	0.2	27.0576	7.11245	0.00234801	0.00848226	0.00425779	PDE5A/PIK3CG	2
BP	GO:0060525	prostate glandular acinus development	2/139	10/18805	0.2	27.0576	7.11245	0.00234801	0.00848226	0.00425779	ESR1/FGFR2	2
BP	GO:0071803	positive regulation of podosome assembly	2/139	10/18805	0.2	27.0576	7.11245	0.00234801	0.00848226	0.00425779	SRC/RHOA	2
BP	GO:0072203	cell proliferation involved in metanephros development	2/139	10/18805	0.2	27.0576	7.11245	0.00234801	0.00848226	0.00425779	BMP7/STAT1	2
BP	GO:0001569	branching involved in blood vessel morphogenesis	3/139	36/18805	0.0833333	11.274	5.32447	0.00236053	0.0084872	0.00426028	VEGFA/TGFBR2/KDR	3
BP	GO:0010613	positive regulation of cardiac muscle hypertrophy	3/139	36/18805	0.0833333	11.274	5.32447	0.00236053	0.0084872	0.00426028	PARP1/PDE5A/IGF1	3
BP	GO:0033687	osteoblast proliferation	3/139	36/18805	0.0833333	11.274	5.32447	0.00236053	0.0084872	0.00426028	IGF1R/RHOA/FGFR2	3
BP	GO:0036314	response to sterol	3/139	36/18805	0.0833333	11.274	5.32447	0.00236053	0.0084872	0.00426028	TGFBR2/TGFBR1/F7	3
BP	GO:0043276	anoikis	3/139	36/18805	0.0833333	11.274	5.32447	0.00236053	0.0084872	0.00426028	SRC/AKT1/PTK2	3
BP	GO:0021761	limbic system development	5/139	125/18805	0.04	5.41151	4.27032	0.00236908	0.0085099	0.00427167	FGFR1/IGF1R/GSK3B/FGFR2/CASP3	5
BP	GO:0001707	mesoderm formation	4/139	76/18805	0.0526316	7.12041	4.61357	0.00242991	0.00870374	0.00436897	BMP7/FGFR1/GPI/FGFR2	4
BP	GO:0072678	T cell migration	4/139	76/18805	0.0526316	7.12041	4.61357	0.00242991	0.00870374	0.00436897	ADAM17/RHOA/CCL5/PIK3CG	4
BP	GO:1903578	regulation of ATP metabolic process	4/139	76/18805	0.0526316	7.12041	4.61357	0.00242991	0.00870374	0.00436897	SRC/PARP1/IGF1/PPARA	4
BP	GO:0007249	canonical NF-kappaB signal transduction	8/139	318/18805	0.0251572	3.40347	3.73014	0.00254386	0.00905809	0.00454684	VEGFA/GSTP1/ESR1/PARP1/PDPK1/RHOA/XIAP/STAT1	8
BP	GO:0045669	positive regulation of osteoblast differentiation	4/139	77/18805	0.0519481	7.02794	4.57378	0.00254855	0.00905809	0.00454684	IL6/VEGFA/BMP7/IGF1	4
BP	GO:1900076	regulation of cellular response to insulin stimulus	4/139	77/18805	0.0519481	7.02794	4.57378	0.00254855	0.00905809	0.00454684	CTSD/PPARG/SRC/PTPN1	4
BP	GO:1904377	positive regulation of protein localization to cell periphery	4/139	77/18805	0.0519481	7.02794	4.57378	0.00254855	0.00905809	0.00454684	EGFR/AKT1/PDPK1/LGALS3	4
BP	GO:0002504	antigen processing and presentation of peptide or polysaccharide antigen via MHC class II	3/139	37/18805	0.0810811	10.9693	5.23796	0.00255503	0.00905809	0.00454684	CTSS/CTSD/CTSF	3
BP	GO:0014742	positive regulation of muscle hypertrophy	3/139	37/18805	0.0810811	10.9693	5.23796	0.00255503	0.00905809	0.00454684	PARP1/PDE5A/IGF1	3
BP	GO:0035883	enteroendocrine cell differentiation	3/139	37/18805	0.0810811	10.9693	5.23796	0.00255503	0.00905809	0.00454684	AKT1/GSK3B/PDPK1	3
BP	GO:0046326	positive regulation of D-glucose import	3/139	37/18805	0.0810811	10.9693	5.23796	0.00255503	0.00905809	0.00454684	MAPK14/AKT1/IGF1	3
BP	GO:0051385	response to mineralocorticoid	3/139	37/18805	0.0810811	10.9693	5.23796	0.00255503	0.00905809	0.00454684	SRC/PARP1/IGF1R	3
BP	GO:0071676	negative regulation of mononuclear cell migration	3/139	37/18805	0.0810811	10.9693	5.23796	0.00255503	0.00905809	0.00454684	CYP19A1/MIF/AKT1	3
BP	GO:1903580	positive regulation of ATP metabolic process	3/139	37/18805	0.0810811	10.9693	5.23796	0.00255503	0.00905809	0.00454684	SRC/IGF1/PPARA	3
BP	GO:0002366	leukocyte activation involved in immune response	8/139	319/18805	0.0250784	3.3928	3.71952	0.00259337	0.00918544	0.00461077	IL2/IL6/SYK/PDPK1/KIT/LGALS3/JAK3/PIK3CG	8
BP	GO:0002753	cytoplasmic pattern recognition receptor signaling pathway	6/139	186/18805	0.0322581	4.36412	3.97884	0.00261862	0.00926626	0.00465134	HSPA8/SRC/PARP1/AKT1/XIAP/MAPK8	6
BP	GO:0030282	bone mineralization	5/139	128/18805	0.0390625	5.28468	4.19736	0.00262594	0.00927489	0.00465567	BMP7/MMP13/IGF1/FGFR2/RXRA	5
BP	GO:0072089	stem cell proliferation	5/139	128/18805	0.0390625	5.28468	4.19736	0.00262594	0.00927489	0.00465567	TGFBR2/FGFR1/ANG/KDR/TGFBR1	5
BP	GO:0032729	positive regulation of type II interferon production	4/139	78/18805	0.0512821	6.93783	4.5347	0.00267112	0.00940827	0.00472262	IL2/PDE4D/JAK2/HRAS	4
BP	GO:0032890	regulation of organic acid transport	4/139	78/18805	0.0512821	6.93783	4.5347	0.00267112	0.00940827	0.00472262	MIF/AKT1/SYK/PPARA	4
BP	GO:0048332	mesoderm morphogenesis	4/139	78/18805	0.0512821	6.93783	4.5347	0.00267112	0.00940827	0.00472262	BMP7/FGFR1/GPI/FGFR2	4
BP	GO:0003206	cardiac chamber morphogenesis	5/139	129/18805	0.0387597	5.24371	4.17355	0.00271587	0.00953941	0.00478845	TGFBR2/NOS3/BMP7/TGFBR1/FGFR2	5
BP	GO:0032479	regulation of type I interferon production	5/139	129/18805	0.0387597	5.24371	4.17355	0.00271587	0.00953941	0.00478845	HSP90AA1/MMP12/SYK/XIAP/STAT1	5
BP	GO:0032606	type I interferon production	5/139	129/18805	0.0387597	5.24371	4.17355	0.00271587	0.00953941	0.00478845	HSP90AA1/MMP12/SYK/XIAP/STAT1	5
BP	GO:0010664	negative regulation of striated muscle cell apoptotic process	3/139	38/18805	0.0789474	10.6806	5.15471	0.00275915	0.0096548	0.00484637	BMP7/PDPK1/JAK2	3
BP	GO:0034121	regulation of toll-like receptor signaling pathway	3/139	38/18805	0.0789474	10.6806	5.15471	0.00275915	0.0096548	0.00484637	ESR1/PDPK1/S100A9	3
BP	GO:0071404	cellular response to low-density lipoprotein particle stimulus	3/139	38/18805	0.0789474	10.6806	5.15471	0.00275915	0.0096548	0.00484637	PPARG/AKT1/SYK	3
BP	GO:0071772	response to BMP	6/139	188/18805	0.0319149	4.31769	3.94519	0.00276141	0.0096548	0.00484637	TGFBR2/PPARG/BMP7/KDR/TGFBR1/XIAP	6
BP	GO:0071773	cellular response to BMP stimulus	6/139	188/18805	0.0319149	4.31769	3.94519	0.00276141	0.0096548	0.00484637	TGFBR2/PPARG/BMP7/KDR/TGFBR1/XIAP	6
BP	GO:0001937	negative regulation of endothelial cell proliferation	4/139	79/18805	0.0506329	6.85001	4.4963	0.00279766	0.00975926	0.00489881	XDH/PPARG/TGFBR1/STAT1	4
BP	GO:0051145	smooth muscle cell differentiation	4/139	79/18805	0.0506329	6.85001	4.4963	0.00279766	0.00975926	0.00489881	VEGFA/SOD2/KIT/FGFR2	4
BP	GO:0002263	cell activation involved in immune response	8/139	323/18805	0.0247678	3.35078	3.67744	0.00279899	0.00975926	0.00489881	IL2/IL6/SYK/PDPK1/KIT/LGALS3/JAK3/PIK3CG	8
BP	GO:0030217	T cell differentiation	8/139	324/18805	0.0246914	3.34044	3.66703	0.00285233	0.00982268	0.00493064	IL2/IL6/TGFBR2/SYK/ADAM17/RHOA/KIT/JAK3	8
BP	GO:0006188	IMP biosynthetic process	2/139	11/18805	0.181818	24.5978	6.75561	0.00285591	0.00982268	0.00493064	HPRT1/ATIC	2
BP	GO:0009120	deoxyribonucleoside metabolic process	2/139	11/18805	0.181818	24.5978	6.75561	0.00285591	0.00982268	0.00493064	XDH/DTYMK	2
BP	GO:0014745	negative regulation of muscle adaptation	2/139	11/18805	0.181818	24.5978	6.75561	0.00285591	0.00982268	0.00493064	PPARG/NOS3	2
BP	GO:0033145	positive regulation of intracellular steroid hormone receptor signaling pathway	2/139	11/18805	0.181818	24.5978	6.75561	0.00285591	0.00982268	0.00493064	AR/PARP1	2
BP	GO:0033632	regulation of cell-cell adhesion mediated by integrin	2/139	11/18805	0.181818	24.5978	6.75561	0.00285591	0.00982268	0.00493064	DPP4/CCL5	2
BP	GO:0045602	negative regulation of endothelial cell differentiation	2/139	11/18805	0.181818	24.5978	6.75561	0.00285591	0.00982268	0.00493064	VEGFA/XDH	2
BP	GO:0051593	response to folic acid	2/139	11/18805	0.181818	24.5978	6.75561	0.00285591	0.00982268	0.00493064	CBS/BCHE	2
BP	GO:0060346	bone trabecula formation	2/139	11/18805	0.181818	24.5978	6.75561	0.00285591	0.00982268	0.00493064	VEGFA/MMP2	2
BP	GO:0060439	trachea morphogenesis	2/139	11/18805	0.181818	24.5978	6.75561	0.00285591	0.00982268	0.00493064	TGFBR2/MAPK1	2
BP	GO:0060742	epithelial cell differentiation involved in prostate gland development	2/139	11/18805	0.181818	24.5978	6.75561	0.00285591	0.00982268	0.00493064	AR/FGFR2	2
BP	GO:0070669	response to interleukin-2	2/139	11/18805	0.181818	24.5978	6.75561	0.00285591	0.00982268	0.00493064	IL2/JAK3	2
BP	GO:0072584	caveolin-mediated endocytosis	2/139	11/18805	0.181818	24.5978	6.75561	0.00285591	0.00982268	0.00493064	SRC/MAPK1	2
BP	GO:1901844	regulation of cell communication by electrical coupling involved in cardiac conduction	2/139	11/18805	0.181818	24.5978	6.75561	0.00285591	0.00982268	0.00493064	CALM1/PDE4D	2
BP	GO:1904181	positive regulation of membrane depolarization	2/139	11/18805	0.181818	24.5978	6.75561	0.00285591	0.00982268	0.00493064	PARP1/KDR	2
BP	GO:0046718	symbiont entry into host cell	5/139	131/18805	0.0381679	5.16366	4.12666	0.00290242	0.00996462	0.00500189	EGFR/DPP4/SRC/CTSB/CD209	5
BP	GO:0051209	release of sequestered calcium ion into cytosol	5/139	131/18805	0.0381679	5.16366	4.12666	0.00290242	0.00996462	0.00500189	CALM1/PDE4D/F2/PDPK1/GP1BA	5
BP	GO:0051302	regulation of cell division	6/139	190/18805	0.0315789	4.27225	3.91199	0.00290997	0.00998155	0.00501039	CALM1/VEGFA/IGF1R/RHOA/FGFR2/CAT	6
BP	GO:0002437	inflammatory response to antigenic stimulus	4/139	80/18805	0.05	6.76439	4.45856	0.00292826	0.0100172	0.00502827	MAPK14/SRC/SYK/ELANE	4
BP	GO:0010469	regulation of signaling receptor activity	4/139	80/18805	0.05	6.76439	4.45856	0.00292826	0.0100172	0.00502827	PPARG/PLAU/ADAM17/PPARA	4
BP	GO:0140962	multicellular organismal-level chemical homeostasis	4/139	80/18805	0.05	6.76439	4.45856	0.00292826	0.0100172	0.00502827	VEGFA/KDR/AKR1B1/SOD2	4
BP	GO:0003180	aortic valve morphogenesis	3/139	39/18805	0.0769231	10.4068	5.0745	0.00297305	0.010134	0.00508689	TGFBR2/NOS3/RHOA	3
BP	GO:0045823	positive regulation of heart contraction	3/139	39/18805	0.0769231	10.4068	5.0745	0.00297305	0.010134	0.00508689	HSP90AA1/PDE4D/PTPN1	3
BP	GO:0055094	response to lipoprotein particle	3/139	39/18805	0.0769231	10.4068	5.0745	0.00297305	0.010134	0.00508689	PPARG/AKT1/SYK	3
BP	GO:2000316	regulation of T-helper 17 type immune response	3/139	39/18805	0.0769231	10.4068	5.0745	0.00297305	0.010134	0.00508689	IL2/JAK2/JAK3	3
BP	GO:0051283	negative regulation of sequestering of calcium ion	5/139	132/18805	0.0378788	5.12454	4.10357	0.00299909	0.0102135	0.00512684	CALM1/PDE4D/F2/PDPK1/GP1BA	5
BP	GO:0043299	leukocyte degranulation	4/139	81/18805	0.0493827	6.68088	4.42146	0.00306296	0.0104217	0.00523135	SYK/PDPK1/KIT/PIK3CG	4
BP	GO:0010959	regulation of metal ion transport	9/139	403/18805	0.0223325	3.02131	3.53965	0.00309383	0.0105174	0.00527934	CALM1/NOS3/PDE4D/F2/AKT1/PDPK1/CCL5/LGALS3/PIK3CG	9
BP	GO:0009167	purine ribonucleoside monophosphate metabolic process	3/139	40/18805	0.075	10.1466	4.99714	0.00319688	0.0107691	0.00540569	XDH/HPRT1/ATIC	3
BP	GO:0032885	regulation of polysaccharide biosynthetic process	3/139	40/18805	0.075	10.1466	4.99714	0.00319688	0.0107691	0.00540569	AKT1/GSK3B/IGF1	3
BP	GO:0035886	vascular associated smooth muscle cell differentiation	3/139	40/18805	0.075	10.1466	4.99714	0.00319688	0.0107691	0.00540569	VEGFA/SOD2/KIT	3
BP	GO:0038179	neurotrophin signaling pathway	3/139	40/18805	0.075	10.1466	4.99714	0.00319688	0.0107691	0.00540569	SRC/CASP3/RAF1	3
BP	GO:0045923	positive regulation of fatty acid metabolic process	3/139	40/18805	0.075	10.1466	4.99714	0.00319688	0.0107691	0.00540569	PPARG/PPARD/PPARA	3
BP	GO:0048873	homeostasis of number of cells within a tissue	3/139	40/18805	0.075	10.1466	4.99714	0.00319688	0.0107691	0.00540569	VEGFA/NOS3/XIAP	3
BP	GO:0070873	regulation of glycogen metabolic process	3/139	40/18805	0.075	10.1466	4.99714	0.00319688	0.0107691	0.00540569	AKT1/GSK3B/IGF1	3
BP	GO:1903524	positive regulation of blood circulation	3/139	40/18805	0.075	10.1466	4.99714	0.00319688	0.0107691	0.00540569	HSP90AA1/PDE4D/PTPN1	3
BP	GO:0050864	regulation of B cell activation	5/139	134/18805	0.0373134	5.04805	4.05809	0.00319937	0.0107691	0.00540569	IL2/IL6/MIF/SYK/CASP3	5
BP	GO:0051282	regulation of sequestering of calcium ion	5/139	134/18805	0.0373134	5.04805	4.05809	0.00319937	0.0107691	0.00540569	CALM1/PDE4D/F2/PDPK1/GP1BA	5
BP	GO:0002224	toll-like receptor signaling pathway	4/139	82/18805	0.0487805	6.5994	4.38498	0.00320184	0.0107691	0.00540569	CTSS/ESR1/PDPK1/S100A9	4
BP	GO:0003151	outflow tract morphogenesis	4/139	82/18805	0.0487805	6.5994	4.38498	0.00320184	0.0107691	0.00540569	VEGFA/TGFBR2/BMP7/FGFR2	4
BP	GO:0006941	striated muscle contraction	6/139	194/18805	0.0309278	4.18416	3.84696	0.00322496	0.0108277	0.0054351	CALM1/HSP90AA1/PDE4D/PDE5A/ALDOA/PIK3CG	6
BP	GO:0021543	pallium development	6/139	194/18805	0.0309278	4.18416	3.84696	0.00322496	0.0108277	0.0054351	EGFR/IGF1R/GSK3B/RHOA/CASP3/ATIC	6
BP	GO:0048706	embryonic skeletal system development	5/139	135/18805	0.037037	5.01066	4.03569	0.00330305	0.0110801	0.00556181	TGFBR2/BMP7/TGFBR1/FGFR2/MMP16	5
BP	GO:2000027	regulation of animal organ morphogenesis	4/139	83/18805	0.0481928	6.51989	4.34911	0.00334495	0.0112107	0.0056274	VEGFA/AR/BMP7/FGFR1	4
BP	GO:0044409	symbiont entry into host	5/139	136/18805	0.0367647	4.97382	4.0135	0.00340913	0.0112798	0.00566205	EGFR/DPP4/SRC/CTSB/CD209	5
BP	GO:0000050	urea cycle	2/139	12/18805	0.166667	22.548	6.44326	0.00341053	0.0112798	0.00566205	OTC/ARG1	2
BP	GO:0002551	mast cell chemotaxis	2/139	12/18805	0.166667	22.548	6.44326	0.00341053	0.0112798	0.00566205	VEGFA/KIT	2
BP	GO:0002775	antimicrobial peptide production	2/139	12/18805	0.166667	22.548	6.44326	0.00341053	0.0112798	0.00566205	MMP7/ELANE	2
BP	GO:0007494	midgut development	2/139	12/18805	0.166667	22.548	6.44326	0.00341053	0.0112798	0.00566205	EGFR/OTC	2
BP	GO:0014842	regulation of skeletal muscle satellite cell proliferation	2/139	12/18805	0.166667	22.548	6.44326	0.00341053	0.0112798	0.00566205	PPARD/JAK2	2
BP	GO:0051133	regulation of NK T cell activation	2/139	12/18805	0.166667	22.548	6.44326	0.00341053	0.0112798	0.00566205	JAK2/LGALS3	2
BP	GO:0061370	testosterone biosynthetic process	2/139	12/18805	0.166667	22.548	6.44326	0.00341053	0.0112798	0.00566205	CREB1/CYP19A1	2
BP	GO:0062042	regulation of cardiac epithelial to mesenchymal transition	2/139	12/18805	0.166667	22.548	6.44326	0.00341053	0.0112798	0.00566205	TGFBR2/TGFBR1	2
BP	GO:0071394	cellular response to testosterone stimulus	2/139	12/18805	0.166667	22.548	6.44326	0.00341053	0.0112798	0.00566205	AR/IGF1R	2
BP	GO:0097067	cellular response to thyroid hormone stimulus	2/139	12/18805	0.166667	22.548	6.44326	0.00341053	0.0112798	0.00566205	CTSS/CTSB	2
BP	GO:1903898	negative regulation of PERK-mediated unfolded protein response	2/139	12/18805	0.166667	22.548	6.44326	0.00341053	0.0112798	0.00566205	AKT1/PTPN1	2
BP	GO:1905461	positive regulation of vascular associated smooth muscle cell apoptotic process	2/139	12/18805	0.166667	22.548	6.44326	0.00341053	0.0112798	0.00566205	PPARG/SOD2	2
BP	GO:2000659	regulation of interleukin-1-mediated signaling pathway	2/139	12/18805	0.166667	22.548	6.44326	0.00341053	0.0112798	0.00566205	IL6/VRK2	2
BP	GO:0046394	carboxylic acid biosynthetic process	8/139	334/18805	0.0239521	3.24043	3.56505	0.00343065	0.0112798	0.00566205	CBS/GSTP1/PAH/MIF/SYK/OTC/CYP2C9/OAT	8
BP	GO:0002478	antigen processing and presentation of exogenous peptide antigen	3/139	41/18805	0.0731707	9.89911	4.92246	0.00343078	0.0112798	0.00566205	CTSS/CTSD/CTSF	3
BP	GO:0032965	regulation of collagen biosynthetic process	3/139	41/18805	0.0731707	9.89911	4.92246	0.00343078	0.0112798	0.00566205	IL6/PPARD/F2	3
BP	GO:0042307	positive regulation of protein import into nucleus	3/139	41/18805	0.0731707	9.89911	4.92246	0.00343078	0.0112798	0.00566205	MAPK14/HSP90AA1/JAK2	3
BP	GO:0071542	dopaminergic neuron differentiation	3/139	41/18805	0.0731707	9.89911	4.92246	0.00343078	0.0112798	0.00566205	VEGFA/GSK3B/HPRT1	3
BP	GO:0072539	T-helper 17 cell differentiation	3/139	41/18805	0.0731707	9.89911	4.92246	0.00343078	0.0112798	0.00566205	IL2/IL6/JAK3	3
BP	GO:0090199	regulation of release of cytochrome c from mitochondria	3/139	41/18805	0.0731707	9.89911	4.92246	0.00343078	0.0112798	0.00566205	AKT1/MMP9/IGF1	3
BP	GO:0097242	amyloid-beta clearance	3/139	41/18805	0.0731707	9.89911	4.92246	0.00343078	0.0112798	0.00566205	SYK/IGF1R/HMGCR	3
BP	GO:0002040	sprouting angiogenesis	6/139	197/18805	0.0304569	4.12044	3.79932	0.0034774	0.0114133	0.00572908	VEGFA/KDR/EPHB4/AKT1/PDPK1/RHOA	6
BP	GO:1905475	regulation of protein localization to membrane	6/139	197/18805	0.0304569	4.12044	3.79932	0.0034774	0.0114133	0.00572908	EGFR/AR/AKT1/PDPK1/LGALS3/HRAS	6
BP	GO:0001570	vasculogenesis	4/139	84/18805	0.047619	6.44227	4.31382	0.00349236	0.0114328	0.00573887	VEGFA/XDH/TGFBR2/KDR	4
BP	GO:0021872	forebrain generation of neurons	4/139	84/18805	0.047619	6.44227	4.31382	0.00349236	0.0114328	0.00573887	FGFR1/RHOA/HPRT1/FGFR2	4
BP	GO:0051279	regulation of release of sequestered calcium ion into cytosol	4/139	84/18805	0.047619	6.44227	4.31382	0.00349236	0.0114328	0.00573887	CALM1/PDE4D/F2/PDPK1	4
BP	GO:0016053	organic acid biosynthetic process	8/139	337/18805	0.0237389	3.21158	3.5352	0.00362079	0.0118431	0.00594479	CBS/GSTP1/PAH/MIF/SYK/OTC/CYP2C9/OAT	8
BP	GO:0048565	digestive tract development	5/139	138/18805	0.0362319	4.90173	3.96978	0.0036286	0.0118482	0.0059474	EGFR/SRC/OTC/KIT/FGFR2	5
BP	GO:0051208	sequestering of calcium ion	5/139	138/18805	0.0362319	4.90173	3.96978	0.0036286	0.0118482	0.0059474	CALM1/PDE4D/F2/PDPK1/GP1BA	5
BP	GO:0002720	positive regulation of cytokine production involved in immune response	4/139	85/18805	0.0470588	6.36648	4.27911	0.00364413	0.0118569	0.00595176	IL6/MIF/SYK/KIT	4
BP	GO:0006970	response to osmotic stress	4/139	85/18805	0.0470588	6.36648	4.27911	0.00364413	0.0118569	0.00595176	HSP90AA1/AKR1B1/PDPK1/CASP3	4
BP	GO:0032418	lysosome localization	4/139	85/18805	0.0470588	6.36648	4.27911	0.00364413	0.0118569	0.00595176	SYK/PDPK1/KIT/PIK3CG	4
BP	GO:0051149	positive regulation of muscle cell differentiation	4/139	85/18805	0.0470588	6.36648	4.27911	0.00364413	0.0118569	0.00595176	MAPK14/SOD2/KIT/IGF1	4
BP	GO:0002360	T cell lineage commitment	3/139	42/18805	0.0714286	9.66341	4.85031	0.0036749	0.0118569	0.00595176	IL6/RHOA/JAK3	3
BP	GO:0009126	purine nucleoside monophosphate metabolic process	3/139	42/18805	0.0714286	9.66341	4.85031	0.0036749	0.0118569	0.00595176	XDH/HPRT1/ATIC	3
BP	GO:0009394	2'-deoxyribonucleotide metabolic process	3/139	42/18805	0.0714286	9.66341	4.85031	0.0036749	0.0118569	0.00595176	XDH/TYMP/DTYMK	3
BP	GO:0044060	regulation of endocrine process	3/139	42/18805	0.0714286	9.66341	4.85031	0.0036749	0.0118569	0.00595176	CYP19A1/FGFR1/REN	3
BP	GO:0044319	wound healing, spreading of cells	3/139	42/18805	0.0714286	9.66341	4.85031	0.0036749	0.0118569	0.00595176	MMP12/ADAM17/RHOA	3
BP	GO:0045454	cell redox homeostasis	3/139	42/18805	0.0714286	9.66341	4.85031	0.0036749	0.0118569	0.00595176	NOS3/GSR/NOS2	3
BP	GO:0070232	regulation of T cell apoptotic process	3/139	42/18805	0.0714286	9.66341	4.85031	0.0036749	0.0118569	0.00595176	CCL5/LGALS3/JAK3	3
BP	GO:0071354	cellular response to interleukin-6	3/139	42/18805	0.0714286	9.66341	4.85031	0.0036749	0.0118569	0.00595176	IL6/SRC/JAK2	3
BP	GO:0090505	epiboly involved in wound healing	3/139	42/18805	0.0714286	9.66341	4.85031	0.0036749	0.0118569	0.00595176	MMP12/ADAM17/RHOA	3
BP	GO:2000403	positive regulation of lymphocyte migration	3/139	42/18805	0.0714286	9.66341	4.85031	0.0036749	0.0118569	0.00595176	ADAM17/RHOA/CCL5	3
BP	GO:0008625	extrinsic apoptotic signaling pathway via death domain receptors	4/139	86/18805	0.0465116	6.29245	4.24494	0.00380031	0.0122201	0.00613406	NOS3/GSK3B/LGALS3/RAF1	4
BP	GO:0045913	positive regulation of carbohydrate metabolic process	4/139	86/18805	0.0465116	6.29245	4.24494	0.00380031	0.0122201	0.00613406	SRC/AKT1/IGF1/PPARA	4
BP	GO:0050871	positive regulation of B cell activation	4/139	86/18805	0.0465116	6.29245	4.24494	0.00380031	0.0122201	0.00613406	IL2/IL6/MIF/SYK	4
BP	GO:1990849	vacuolar localization	4/139	86/18805	0.0465116	6.29245	4.24494	0.00380031	0.0122201	0.00613406	SYK/PDPK1/KIT/PIK3CG	4
BP	GO:0002429	immune response-activating cell surface receptor signaling pathway	8/139	340/18805	0.0235294	3.18324	3.50569	0.00381901	0.0122698	0.00615903	PDE4D/SRC/SYK/NOS2/LGALS3/HRAS/PTK2/MAPK1	8
BP	GO:0031396	regulation of protein ubiquitination	6/139	201/18805	0.0298507	4.03844	3.73725	0.00383652	0.0123157	0.00618206	HSP90AA1/TGFBR1/AKT1/GSK3B/XIAP/HDAC8	6
BP	GO:0007200	phospholipase C-activating G protein-coupled receptor signaling pathway	5/139	140/18805	0.0357143	4.83171	3.92689	0.00385805	0.0123744	0.0062115	VEGFA/ESR1/F2/PIK3CG/SELE	5
BP	GO:0007595	lactation	3/139	43/18805	0.0697674	9.43868	4.78053	0.00392936	0.0125221	0.00628568	CREB1/VEGFA/XDH	3
BP	GO:0009124	nucleoside monophosphate biosynthetic process	3/139	43/18805	0.0697674	9.43868	4.78053	0.00392936	0.0125221	0.00628568	DHODH/HPRT1/ATIC	3
BP	GO:0009262	deoxyribonucleotide metabolic process	3/139	43/18805	0.0697674	9.43868	4.78053	0.00392936	0.0125221	0.00628568	XDH/TYMP/DTYMK	3
BP	GO:0019692	deoxyribose phosphate metabolic process	3/139	43/18805	0.0697674	9.43868	4.78053	0.00392936	0.0125221	0.00628568	XDH/TYMP/DTYMK	3
BP	GO:0032570	response to progesterone	3/139	43/18805	0.0697674	9.43868	4.78053	0.00392936	0.0125221	0.00628568	SRC/IGF1R/GPI	3
BP	GO:0051281	positive regulation of release of sequestered calcium ion into cytosol	3/139	43/18805	0.0697674	9.43868	4.78053	0.00392936	0.0125221	0.00628568	CALM1/F2/PDPK1	3
BP	GO:0090504	epiboly	3/139	43/18805	0.0697674	9.43868	4.78053	0.00392936	0.0125221	0.00628568	MMP12/ADAM17/RHOA	3
BP	GO:0002520	immune system development	6/139	202/18805	0.029703	4.01845	3.72199	0.00393045	0.0125221	0.00628568	IL2/TGFBR2/TGFBR1/ADAM17/RAF1/MAPK1	6
BP	GO:0048678	response to axon injury	4/139	87/18805	0.045977	6.22013	4.21132	0.00396097	0.0126088	0.00632918	SOD2/IGF1R/JAK2/MMP2	4
BP	GO:1901888	regulation of cell junction assembly	7/139	270/18805	0.0259259	3.50746	3.58118	0.00398035	0.0126312	0.0063404	VEGFA/FGFR1/SRC/KDR/PTPN1/RHOA/PTK2	7
BP	GO:0006167	AMP biosynthetic process	2/139	13/18805	0.153846	20.8135	6.16671	0.00401116	0.0126312	0.0063404	HPRT1/ATIC	2
BP	GO:0032966	negative regulation of collagen biosynthetic process	2/139	13/18805	0.153846	20.8135	6.16671	0.00401116	0.0126312	0.0063404	IL6/PPARD	2
BP	GO:0035745	T-helper 2 cell cytokine production	2/139	13/18805	0.153846	20.8135	6.16671	0.00401116	0.0126312	0.0063404	IL6/ARG1	2
BP	GO:0043568	positive regulation of insulin-like growth factor receptor signaling pathway	2/139	13/18805	0.153846	20.8135	6.16671	0.00401116	0.0126312	0.0063404	AR/IGF1	2
BP	GO:0044406	adhesion of symbiont to host	2/139	13/18805	0.153846	20.8135	6.16671	0.00401116	0.0126312	0.0063404	DPP4/CD209	2
BP	GO:0051918	negative regulation of fibrinolysis	2/139	13/18805	0.153846	20.8135	6.16671	0.00401116	0.0126312	0.0063404	F2/PLAU	2
BP	GO:0061517	macrophage proliferation	2/139	13/18805	0.153846	20.8135	6.16671	0.00401116	0.0126312	0.0063404	PTK2/MAPK1	2
BP	GO:0061684	chaperone-mediated autophagy	2/139	13/18805	0.153846	20.8135	6.16671	0.00401116	0.0126312	0.0063404	HSP90AA1/HSPA8	2
BP	GO:0070486	leukocyte aggregation	2/139	13/18805	0.153846	20.8135	6.16671	0.00401116	0.0126312	0.0063404	BMP7/S100A9	2
BP	GO:0071801	regulation of podosome assembly	2/139	13/18805	0.153846	20.8135	6.16671	0.00401116	0.0126312	0.0063404	SRC/RHOA	2
BP	GO:1905065	positive regulation of vascular associated smooth muscle cell differentiation	2/139	13/18805	0.153846	20.8135	6.16671	0.00401116	0.0126312	0.0063404	SOD2/KIT	2
BP	GO:2000551	regulation of T-helper 2 cell cytokine production	2/139	13/18805	0.153846	20.8135	6.16671	0.00401116	0.0126312	0.0063404	IL6/ARG1	2
BP	GO:0045787	positive regulation of cell cycle	8/139	344/18805	0.0232558	3.14623	3.46684	0.00409626	0.0128824	0.0064665	EGFR/FGFR1/AKT1/IGF1R/ADAM17/RHOA/IGF1/FGFR2	8
BP	GO:0010565	regulation of ketone metabolic process	5/139	142/18805	0.0352113	4.76365	3.88481	0.00409771	0.0128824	0.0064665	CREB1/PPARG/PPARD/AKT1/PPARA	5
BP	GO:0007422	peripheral nervous system development	4/139	88/18805	0.0454545	6.14944	4.17821	0.00412617	0.0129398	0.00649531	AKT1/HRAS/RAF1/MAPK1	4
BP	GO:0032370	positive regulation of lipid transport	4/139	88/18805	0.0454545	6.14944	4.17821	0.00412617	0.0129398	0.00649531	CYP19A1/PPARG/MIF/RXRA	4
BP	GO:0071347	cellular response to interleukin-1	4/139	88/18805	0.0454545	6.14944	4.17821	0.00412617	0.0129398	0.00649531	IL6/VRK2/CCL5/MMP2	4
BP	GO:0002251	organ or tissue specific immune response	3/139	44/18805	0.0681818	9.22417	4.713	0.0041943	0.0131102	0.00658086	IL6/RNASE3/NOS2	3
BP	GO:0010828	positive regulation of D-glucose transmembrane transport	3/139	44/18805	0.0681818	9.22417	4.713	0.0041943	0.0131102	0.00658086	MAPK14/AKT1/IGF1	3
BP	GO:0014002	astrocyte development	3/139	44/18805	0.0681818	9.22417	4.713	0.0041943	0.0131102	0.00658086	IL6/EGFR/S100A9	3
BP	GO:0071364	cellular response to epidermal growth factor stimulus	3/139	44/18805	0.0681818	9.22417	4.713	0.0041943	0.0131102	0.00658086	EGFR/AKT1/PDPK1	3
BP	GO:0010212	response to ionizing radiation	5/139	143/18805	0.034965	4.73034	3.86406	0.00422145	0.0131842	0.00661802	MAPK14/PARP1/SOD2/CASP3/HRAS	5
BP	GO:0032386	regulation of intracellular transport	7/139	273/18805	0.025641	3.46892	3.54596	0.00422676	0.01319	0.00662091	MAPK14/HSP90AA1/SRC/PTPN1/GSK3B/JAK2/MAPK1	7
BP	GO:0090068	positive regulation of cell cycle process	7/139	274/18805	0.0255474	3.45626	3.53433	0.00431142	0.0134431	0.00674798	EGFR/FGFR1/AKT1/IGF1R/ADAM17/RHOA/IGF1	7
BP	GO:0120032	regulation of plasma membrane bounded cell projection assembly	6/139	206/18805	0.0291262	3.94042	3.66189	0.0043233	0.0134692	0.00676104	HSP90AA1/TGFBR1/AKT1/GSK3B/KIT/HRAS	6
BP	GO:0003176	aortic valve development	3/139	45/18805	0.0666667	9.01918	4.64758	0.00446985	0.0138707	0.00696259	TGFBR2/NOS3/RHOA	3
BP	GO:0050691	regulation of defense response to virus by host	3/139	45/18805	0.0666667	9.01918	4.64758	0.00446985	0.0138707	0.00696259	HSP90AA1/MMP12/STAT1	3
BP	GO:0051602	response to electrical stimulus	3/139	45/18805	0.0666667	9.01918	4.64758	0.00446985	0.0138707	0.00696259	SRC/SOD2/MMP2	3
BP	GO:0060428	lung epithelium development	3/139	45/18805	0.0666667	9.01918	4.64758	0.00446985	0.0138707	0.00696259	CREB1/FGFR2/THRA	3
BP	GO:2000243	positive regulation of reproductive process	4/139	90/18805	0.0444444	6.01279	4.11351	0.00447041	0.0138707	0.00696259	VEGFA/AR/SRC/PDE5A	4
BP	GO:0031333	negative regulation of protein-containing complex assembly	5/139	145/18805	0.0344828	4.6651	3.82314	0.0044769	0.0138795	0.00696701	HSPA8/SRC/GSK3B/THRA/RAF1	5
BP	GO:0009749	response to glucose	6/139	208/18805	0.0288462	3.90253	3.6324	0.00453027	0.0140335	0.00704433	NOX4/CMA1/PPARD/IGF1R/CASP3/RAF1	6
BP	GO:0060828	regulation of canonical Wnt signaling pathway	7/139	277/18805	0.0252708	3.41882	3.49975	0.0045731	0.0141547	0.00710514	EGFR/MAPK14/CSNK1G2/SRC/GSK3B/XIAP/FGFR2	7
BP	GO:0001889	liver development	5/139	146/18805	0.0342466	4.63314	3.80296	0.00460867	0.0141725	0.00711409	IL6/EGFR/SOD2/OTC/MET	5
BP	GO:0051098	regulation of binding	6/139	209/18805	0.0287081	3.88386	3.6178	0.00463645	0.0141725	0.00711409	AKT1/GSK3B/MMP9/MAPK8/IGF1/MET	6
BP	GO:0050672	negative regulation of lymphocyte proliferation	4/139	91/18805	0.043956	5.94672	4.08189	0.00464958	0.0141725	0.00711409	IL2/PDE5A/CASP3/ARG1	4
BP	GO:0051591	response to cAMP	4/139	91/18805	0.043956	5.94672	4.08189	0.00464958	0.0141725	0.00711409	PDE4D/REN/PIK3CG/STAT1	4
BP	GO:0001878	response to yeast	2/139	14/18805	0.142857	19.3268	5.91947	0.0046571	0.0141725	0.00711409	ANG/ELANE	2
BP	GO:0006000	fructose metabolic process	2/139	14/18805	0.142857	19.3268	5.91947	0.0046571	0.0141725	0.00711409	AKR1B1/ALDOA	2
BP	GO:0006177	GMP biosynthetic process	2/139	14/18805	0.142857	19.3268	5.91947	0.0046571	0.0141725	0.00711409	HPRT1/ATIC	2
BP	GO:0009133	nucleoside diphosphate biosynthetic process	2/139	14/18805	0.142857	19.3268	5.91947	0.0046571	0.0141725	0.00711409	DHODH/DTYMK	2
BP	GO:0009158	ribonucleoside monophosphate catabolic process	2/139	14/18805	0.142857	19.3268	5.91947	0.0046571	0.0141725	0.00711409	XDH/HPRT1	2
BP	GO:0009159	deoxyribonucleoside monophosphate catabolic process	2/139	14/18805	0.142857	19.3268	5.91947	0.0046571	0.0141725	0.00711409	XDH/TYMP	2
BP	GO:0009214	cyclic nucleotide catabolic process	2/139	14/18805	0.142857	19.3268	5.91947	0.0046571	0.0141725	0.00711409	PDE4D/PDE5A	2
BP	GO:0010713	negative regulation of collagen metabolic process	2/139	14/18805	0.142857	19.3268	5.91947	0.0046571	0.0141725	0.00711409	IL6/PPARD	2
BP	GO:0010745	negative regulation of macrophage derived foam cell differentiation	2/139	14/18805	0.142857	19.3268	5.91947	0.0046571	0.0141725	0.00711409	PPARG/PPARA	2
BP	GO:0010820	positive regulation of T cell chemotaxis	2/139	14/18805	0.142857	19.3268	5.91947	0.0046571	0.0141725	0.00711409	ADAM17/CCL5	2
BP	GO:0030810	positive regulation of nucleotide biosynthetic process	2/139	14/18805	0.142857	19.3268	5.91947	0.0046571	0.0141725	0.00711409	NOS3/PPARA	2
BP	GO:0051000	positive regulation of nitric-oxide synthase activity	2/139	14/18805	0.142857	19.3268	5.91947	0.0046571	0.0141725	0.00711409	ESR1/AKT1	2
BP	GO:0071679	commissural neuron axon guidance	2/139	14/18805	0.142857	19.3268	5.91947	0.0046571	0.0141725	0.00711409	VEGFA/ADAM17	2
BP	GO:0072075	metanephric mesenchyme development	2/139	14/18805	0.142857	19.3268	5.91947	0.0046571	0.0141725	0.00711409	BMP7/STAT1	2
BP	GO:1900373	positive regulation of purine nucleotide biosynthetic process	2/139	14/18805	0.142857	19.3268	5.91947	0.0046571	0.0141725	0.00711409	NOS3/PPARA	2
BP	GO:1903265	positive regulation of tumor necrosis factor-mediated signaling pathway	2/139	14/18805	0.142857	19.3268	5.91947	0.0046571	0.0141725	0.00711409	MMP8/ADAM17	2
BP	GO:1905522	negative regulation of macrophage migration	2/139	14/18805	0.142857	19.3268	5.91947	0.0046571	0.0141725	0.00711409	CYP19A1/MIF	2
BP	GO:0060048	cardiac muscle contraction	5/139	147/18805	0.0340136	4.60162	3.78296	0.00474318	0.0144047	0.00723064	CALM1/HSP90AA1/PDE4D/PDE5A/PIK3CG	5
BP	GO:0005978	glycogen biosynthetic process	3/139	46/18805	0.0652174	8.82312	4.58417	0.00475612	0.0144047	0.00723064	AKT1/GSK3B/IGF1	3
BP	GO:0009250	glucan biosynthetic process	3/139	46/18805	0.0652174	8.82312	4.58417	0.00475612	0.0144047	0.00723064	AKT1/GSK3B/IGF1	3
BP	GO:0031638	zymogen activation	3/139	46/18805	0.0652174	8.82312	4.58417	0.00475612	0.0144047	0.00723064	C1R/PLAU/F11	3
BP	GO:0033574	response to testosterone	3/139	46/18805	0.0652174	8.82312	4.58417	0.00475612	0.0144047	0.00723064	AR/IGF1R/GPI	3
BP	GO:0070741	response to interleukin-6	3/139	46/18805	0.0652174	8.82312	4.58417	0.00475612	0.0144047	0.00723064	IL6/SRC/JAK2	3
BP	GO:0019319	hexose biosynthetic process	4/139	92/18805	0.0434783	5.88208	4.05073	0.00483351	0.0146274	0.00734246	AKR1B1/GPI/PPARA/TPI1	4
BP	GO:0021537	telencephalon development	7/139	280/18805	0.025	3.38219	3.46564	0.00484663	0.0146555	0.00735653	EGFR/IGF1R/GSK3B/RHOA/HPRT1/CASP3/ATIC	7
BP	GO:0061008	hepaticobiliary system development	5/139	149/18805	0.033557	4.53986	3.74349	0.00502054	0.0151505	0.007605	IL6/EGFR/SOD2/OTC/MET	5
BP	GO:2001235	positive regulation of apoptotic signaling pathway	5/139	149/18805	0.033557	4.53986	3.74349	0.00502054	0.0151505	0.007605	PPARG/TGFBR1/S100A9/JAK2/MMP2	5
BP	GO:0032945	negative regulation of mononuclear cell proliferation	4/139	93/18805	0.0430108	5.81883	4.02003	0.00502228	0.0151505	0.007605	IL2/PDE5A/CASP3/ARG1	4
BP	GO:0007157	heterophilic cell-cell adhesion via plasma membrane cell adhesion molecules	3/139	47/18805	0.0638298	8.63539	4.52266	0.00505323	0.0151836	0.00762165	SELP/CD209/SELE	3
BP	GO:0044273	sulfur compound catabolic process	3/139	47/18805	0.0638298	8.63539	4.52266	0.00505323	0.0151836	0.00762165	CBS/HEXB/DPEP1	3
BP	GO:0048247	lymphocyte chemotaxis	3/139	47/18805	0.0638298	8.63539	4.52266	0.00505323	0.0151836	0.00762165	ADAM17/CCL5/PIK3CG	3
BP	GO:0071548	response to dexamethasone	3/139	47/18805	0.0638298	8.63539	4.52266	0.00505323	0.0151836	0.00762165	EGFR/IGF1R/JAK2	3
BP	GO:1903426	regulation of reactive oxygen species biosynthetic process	3/139	47/18805	0.0638298	8.63539	4.52266	0.00505323	0.0151836	0.00762165	SOD2/RHOA/PPARA	3
BP	GO:0008203	cholesterol metabolic process	5/139	150/18805	0.0333333	4.50959	3.72402	0.00516345	0.0154781	0.00776948	PPARD/CYP2C9/HMGCR/CAT/MAPK1	5
BP	GO:0014074	response to purine-containing compound	5/139	150/18805	0.0333333	4.50959	3.72402	0.00516345	0.0154781	0.00776948	CREB1/PDE4D/REN/PIK3CG/STAT1	5
BP	GO:0071333	cellular response to glucose stimulus	5/139	150/18805	0.0333333	4.50959	3.72402	0.00516345	0.0154781	0.00776948	NOX4/CMA1/PPARD/IGF1R/RAF1	5
BP	GO:0046364	monosaccharide biosynthetic process	4/139	94/18805	0.0425532	5.75693	3.98978	0.00521593	0.0156231	0.00784227	AKR1B1/GPI/PPARA/TPI1	4
BP	GO:0006936	muscle contraction	8/139	359/18805	0.0222841	3.01477	3.32605	0.0052768	0.015744	0.00790291	CALM1/HSP90AA1/PDE4D/PDE5A/RHOA/ALDOA/KIT/PIK3CG	8
BP	GO:0055123	digestive system development	5/139	151/18805	0.0331126	4.47973	3.70471	0.00530922	0.015744	0.00790291	EGFR/SRC/OTC/KIT/FGFR2	5
BP	GO:0003084	positive regulation of systemic arterial blood pressure	2/139	15/18805	0.133333	18.0384	5.69662	0.00534766	0.015744	0.00790291	PTPN1/RHOA	2
BP	GO:0003198	epithelial to mesenchymal transition involved in endocardial cushion formation	2/139	15/18805	0.133333	18.0384	5.69662	0.00534766	0.015744	0.00790291	TGFBR2/TGFBR1	2
BP	GO:0003376	sphingosine-1-phosphate receptor signaling pathway	2/139	15/18805	0.133333	18.0384	5.69662	0.00534766	0.015744	0.00790291	AKT1/PIK3CG	2
BP	GO:0010763	positive regulation of fibroblast migration	2/139	15/18805	0.133333	18.0384	5.69662	0.00534766	0.015744	0.00790291	AKT1/PTK2	2
BP	GO:0010819	regulation of T cell chemotaxis	2/139	15/18805	0.133333	18.0384	5.69662	0.00534766	0.015744	0.00790291	ADAM17/CCL5	2
BP	GO:0010889	regulation of triglyceride storage	2/139	15/18805	0.133333	18.0384	5.69662	0.00534766	0.015744	0.00790291	PPARG/PPARA	2
BP	GO:0017014	protein nitrosylation	2/139	15/18805	0.133333	18.0384	5.69662	0.00534766	0.015744	0.00790291	NOS2/S100A9	2
BP	GO:0018119	peptidyl-cysteine S-nitrosylation	2/139	15/18805	0.133333	18.0384	5.69662	0.00534766	0.015744	0.00790291	NOS2/S100A9	2
BP	GO:0036446	myofibroblast differentiation	2/139	15/18805	0.133333	18.0384	5.69662	0.00534766	0.015744	0.00790291	PARP1/TGFBR1	2
BP	GO:0046007	negative regulation of activated T cell proliferation	2/139	15/18805	0.133333	18.0384	5.69662	0.00534766	0.015744	0.00790291	CASP3/ARG1	2
BP	GO:0055057	neuroblast division	2/139	15/18805	0.133333	18.0384	5.69662	0.00534766	0.015744	0.00790291	FGFR1/FGFR2	2
BP	GO:0060330	regulation of response to type II interferon	2/139	15/18805	0.133333	18.0384	5.69662	0.00534766	0.015744	0.00790291	PPARG/ARG1	2
BP	GO:0060334	regulation of type II interferon-mediated signaling pathway	2/139	15/18805	0.133333	18.0384	5.69662	0.00534766	0.015744	0.00790291	PPARG/ARG1	2
BP	GO:0061307	cardiac neural crest cell differentiation involved in heart development	2/139	15/18805	0.133333	18.0384	5.69662	0.00534766	0.015744	0.00790291	BMP7/MAPK1	2
BP	GO:0061308	cardiac neural crest cell development involved in heart development	2/139	15/18805	0.133333	18.0384	5.69662	0.00534766	0.015744	0.00790291	BMP7/MAPK1	2
BP	GO:0097531	mast cell migration	2/139	15/18805	0.133333	18.0384	5.69662	0.00534766	0.015744	0.00790291	VEGFA/KIT	2
BP	GO:2000320	negative regulation of T-helper 17 cell differentiation	2/139	15/18805	0.133333	18.0384	5.69662	0.00534766	0.015744	0.00790291	IL2/JAK3	2
BP	GO:0002673	regulation of acute inflammatory response	3/139	48/18805	0.0625	8.45549	4.46295	0.0053613	0.015744	0.00790291	IL6/GSTP1/PIK3CG	3
BP	GO:0006953	acute-phase response	3/139	48/18805	0.0625	8.45549	4.46295	0.0053613	0.015744	0.00790291	IL6/F2/SERPINA1	3
BP	GO:0032309	icosanoid secretion	3/139	48/18805	0.0625	8.45549	4.46295	0.0053613	0.015744	0.00790291	MIF/SYK/NOS2	3
BP	GO:0032881	regulation of polysaccharide metabolic process	3/139	48/18805	0.0625	8.45549	4.46295	0.0053613	0.015744	0.00790291	AKT1/GSK3B/IGF1	3
BP	GO:0048806	genitalia development	3/139	48/18805	0.0625	8.45549	4.46295	0.0053613	0.015744	0.00790291	AR/CYP19A1/ESR1	3
BP	GO:0071526	semaphorin-plexin signaling pathway	3/139	48/18805	0.0625	8.45549	4.46295	0.0053613	0.015744	0.00790291	KDR/RHOA/MET	3
BP	GO:0046942	carboxylic acid transport	8/139	360/18805	0.0222222	3.00639	3.31692	0.00536387	0.015744	0.00790291	PPARG/PPARD/MIF/AKT1/SYK/FABP4/NOS2/PPARA	8
BP	GO:0007589	body fluid secretion	4/139	95/18805	0.0421053	5.69633	3.95995	0.00541452	0.0158681	0.00796524	CREB1/VEGFA/XDH/EGFR	4
BP	GO:0090316	positive regulation of intracellular protein transport	4/139	95/18805	0.0421053	5.69633	3.95995	0.00541452	0.0158681	0.00796524	MAPK14/HSP90AA1/GSK3B/JAK2	4
BP	GO:0015849	organic acid transport	8/139	361/18805	0.0221607	2.99807	3.30783	0.00545204	0.0159461	0.00800436	PPARG/PPARD/MIF/AKT1/SYK/FABP4/NOS2/PPARA	8
BP	GO:0008584	male gonad development	5/139	152/18805	0.0328947	4.45026	3.68558	0.00545788	0.0159461	0.00800436	AR/ESR1/REN/TGFBR1/KIT	5
BP	GO:0030177	positive regulation of Wnt signaling pathway	5/139	152/18805	0.0328947	4.45026	3.68558	0.00545788	0.0159461	0.00800436	EGFR/CSNK1G2/SRC/XIAP/FGFR2	5
BP	GO:0033157	regulation of intracellular protein transport	5/139	152/18805	0.0328947	4.45026	3.68558	0.00545788	0.0159461	0.00800436	MAPK14/HSP90AA1/PTPN1/GSK3B/JAK2	5
BP	GO:0046546	development of primary male sexual characteristics	5/139	153/18805	0.0326797	4.42117	3.66661	0.00560946	0.0163764	0.00822035	AR/ESR1/REN/TGFBR1/KIT	5
BP	GO:0072091	regulation of stem cell proliferation	4/139	96/18805	0.0416667	5.63699	3.93055	0.00561811	0.016389	0.00822671	TGFBR2/FGFR1/KDR/TGFBR1	4
BP	GO:0002861	regulation of inflammatory response to antigenic stimulus	3/139	49/18805	0.0612245	8.28292	4.40495	0.00568043	0.0164949	0.00827987	MAPK14/SRC/SYK	3
BP	GO:0006509	membrane protein ectodomain proteolysis	3/139	49/18805	0.0612245	8.28292	4.40495	0.00568043	0.0164949	0.00827987	ERAP1/MMP7/ADAM17	3
BP	GO:0032620	interleukin-17 production	3/139	49/18805	0.0612245	8.28292	4.40495	0.00568043	0.0164949	0.00827987	IL2/IL6/JAK2	3
BP	GO:0032660	regulation of interleukin-17 production	3/139	49/18805	0.0612245	8.28292	4.40495	0.00568043	0.0164949	0.00827987	IL2/IL6/JAK2	3
BP	GO:1905314	semi-lunar valve development	3/139	49/18805	0.0612245	8.28292	4.40495	0.00568043	0.0164949	0.00827987	TGFBR2/NOS3/RHOA	3
BP	GO:2000378	negative regulation of reactive oxygen species metabolic process	3/139	49/18805	0.0612245	8.28292	4.40495	0.00568043	0.0164949	0.00827987	MMP3/RHOA/PPARA	3
BP	GO:0002705	positive regulation of leukocyte mediated immunity	5/139	155/18805	0.0322581	4.36412	3.62915	0.00592151	0.0171819	0.00862469	IL2/IL6/NOS2/KIT/ARG1	5
BP	GO:0001774	microglial cell activation	3/139	50/18805	0.06	8.11727	4.34857	0.00601073	0.0172789	0.00867341	IL6/MMP8/JAK2	3
BP	GO:0019884	antigen processing and presentation of exogenous antigen	3/139	50/18805	0.06	8.11727	4.34857	0.00601073	0.0172789	0.00867341	CTSS/CTSD/CTSF	3
BP	GO:0030521	androgen receptor signaling pathway	3/139	50/18805	0.06	8.11727	4.34857	0.00601073	0.0172789	0.00867341	AR/RHOA/MAPK1	3
BP	GO:0042181	ketone biosynthetic process	3/139	50/18805	0.06	8.11727	4.34857	0.00601073	0.0172789	0.00867341	CREB1/CYP19A1/TPI1	3
BP	GO:0045747	positive regulation of Notch signaling pathway	3/139	50/18805	0.06	8.11727	4.34857	0.00601073	0.0172789	0.00867341	NOS3/SRC/KIT	3
BP	GO:0046636	negative regulation of alpha-beta T cell activation	3/139	50/18805	0.06	8.11727	4.34857	0.00601073	0.0172789	0.00867341	IL2/LGALS3/JAK3	3
BP	GO:0048538	thymus development	3/139	50/18805	0.06	8.11727	4.34857	0.00601073	0.0172789	0.00867341	TGFBR1/RAF1/MAPK1	3
BP	GO:0051150	regulation of smooth muscle cell differentiation	3/139	50/18805	0.06	8.11727	4.34857	0.00601073	0.0172789	0.00867341	SOD2/KIT/FGFR2	3
BP	GO:0061082	myeloid leukocyte cytokine production	3/139	50/18805	0.06	8.11727	4.34857	0.00601073	0.0172789	0.00867341	MIF/SYK/KIT	3
BP	GO:0170034	L-amino acid biosynthetic process	3/139	50/18805	0.06	8.11727	4.34857	0.00601073	0.0172789	0.00867341	PAH/OTC/OAT	3
BP	GO:2000404	regulation of T cell migration	3/139	50/18805	0.06	8.11727	4.34857	0.00601073	0.0172789	0.00867341	ADAM17/RHOA/CCL5	3
BP	GO:0002275	myeloid cell activation involved in immune response	4/139	98/18805	0.0408163	5.52195	3.87297	0.00604049	0.0172789	0.00867341	SYK/PDPK1/KIT/PIK3CG	4
BP	GO:0051899	membrane depolarization	4/139	98/18805	0.0408163	5.52195	3.87297	0.00604049	0.0172789	0.00867341	SRC/PARP1/KDR/ALB	4
BP	GO:0006816	calcium ion transport	9/139	447/18805	0.0201342	2.72391	3.1832	0.0060492	0.0172789	0.00867341	CALM1/NOS3/PDE4D/F2/PDPK1/CCL5/LGALS3/PIK3CG/GP1BA	9
BP	GO:0002371	dendritic cell cytokine production	2/139	16/18805	0.125	16.911	5.49429	0.00608214	0.0172789	0.00867341	KIT/JAK3	2
BP	GO:0002730	regulation of dendritic cell cytokine production	2/139	16/18805	0.125	16.911	5.49429	0.00608214	0.0172789	0.00867341	KIT/JAK3	2
BP	GO:0002903	negative regulation of B cell apoptotic process	2/139	16/18805	0.125	16.911	5.49429	0.00608214	0.0172789	0.00867341	IL2/MIF	2
BP	GO:0009084	glutamine family amino acid biosynthetic process	2/139	16/18805	0.125	16.911	5.49429	0.00608214	0.0172789	0.00867341	OTC/OAT	2
BP	GO:0010649	regulation of cell communication by electrical coupling	2/139	16/18805	0.125	16.911	5.49429	0.00608214	0.0172789	0.00867341	CALM1/PDE4D	2
BP	GO:0014857	regulation of skeletal muscle cell proliferation	2/139	16/18805	0.125	16.911	5.49429	0.00608214	0.0172789	0.00867341	PPARD/JAK2	2
BP	GO:0033189	response to vitamin A	2/139	16/18805	0.125	16.911	5.49429	0.00608214	0.0172789	0.00867341	PPARD/CAT	2
BP	GO:0046321	positive regulation of fatty acid oxidation	2/139	16/18805	0.125	16.911	5.49429	0.00608214	0.0172789	0.00867341	PPARD/PPARA	2
BP	GO:0090336	positive regulation of brown fat cell differentiation	2/139	16/18805	0.125	16.911	5.49429	0.00608214	0.0172789	0.00867341	MAPK14/BMP7	2
BP	GO:0160049	negative regulation of cGAS/STING signaling pathway	2/139	16/18805	0.125	16.911	5.49429	0.00608214	0.0172789	0.00867341	PARP1/AKT1	2
BP	GO:1903897	regulation of PERK-mediated unfolded protein response	2/139	16/18805	0.125	16.911	5.49429	0.00608214	0.0172789	0.00867341	AKT1/PTPN1	2
BP	GO:1904177	regulation of adipose tissue development	2/139	16/18805	0.125	16.911	5.49429	0.00608214	0.0172789	0.00867341	PPARG/PARP1	2
BP	GO:2000317	negative regulation of T-helper 17 type immune response	2/139	16/18805	0.125	16.911	5.49429	0.00608214	0.0172789	0.00867341	IL2/JAK3	2
BP	GO:2000696	regulation of epithelial cell differentiation involved in kidney development	2/139	16/18805	0.125	16.911	5.49429	0.00608214	0.0172789	0.00867341	MMP9/STAT1	2
BP	GO:0009895	negative regulation of catabolic process	8/139	368/18805	0.0217391	2.94104	3.24504	0.00610066	0.0173186	0.00869331	EGFR/MAPK14/AKT1/NOS2/HMGCR/MET/PIK3CG/PPARA	8
BP	GO:0010975	regulation of neuron projection development	9/139	448/18805	0.0200893	2.71783	3.1756	0.00613536	0.0174041	0.00873625	VEGFA/BMP7/FGFR1/AKT1/PTPN1/IGF1R/GSK3B/RHOA/S100A9	9
BP	GO:0050848	regulation of calcium-mediated signaling	4/139	99/18805	0.040404	5.46617	3.84476	0.00625939	0.0177427	0.00890621	CALM1/SYK/GSK3B/IGF1	4
BP	GO:0014911	positive regulation of smooth muscle cell migration	3/139	51/18805	0.0588235	7.9581	4.29374	0.0063523	0.0179659	0.00901825	SRC/CCL5/IGF1	3
BP	GO:0045933	positive regulation of muscle contraction	3/139	51/18805	0.0588235	7.9581	4.29374	0.0063523	0.0179659	0.00901825	HSP90AA1/RHOA/KIT	3
BP	GO:1990090	cellular response to nerve growth factor stimulus	3/139	51/18805	0.0588235	7.9581	4.29374	0.0063523	0.0179659	0.00901825	PARP1/AKT1/PTPN1	3
BP	GO:0045824	negative regulation of innate immune response	4/139	100/18805	0.04	5.41151	3.81694	0.0064835	0.0183233	0.00919767	PPARG/PARP1/MMP12/ARG1	4
BP	GO:0016236	macroautophagy	8/139	374/18805	0.0213904	2.89386	3.19238	0.00670202	0.0189219	0.00949811	CALM1/CTSD/SRC/KDR/CTSK/AKT1/MAPK8/CASP3	8
BP	GO:0035987	endodermal cell differentiation	3/139	52/18805	0.0576923	7.80506	4.24039	0.00670523	0.0189219	0.00949811	MMP8/MMP9/MMP2	3
BP	GO:0071229	cellular response to acid chemical	4/139	101/18805	0.039604	5.35793	3.78949	0.00671287	0.0189294	0.0095019	VEGFA/EGFR/MMP3/MMP2	4
BP	GO:0002679	respiratory burst involved in defense response	2/139	17/18805	0.117647	15.9162	5.30945	0.00685988	0.0192016	0.00963853	S100A9/PIK3CG	2
BP	GO:0014841	skeletal muscle satellite cell proliferation	2/139	17/18805	0.117647	15.9162	5.30945	0.00685988	0.0192016	0.00963853	PPARD/JAK2	2
BP	GO:0033623	regulation of integrin activation	2/139	17/18805	0.117647	15.9162	5.30945	0.00685988	0.0192016	0.00963853	SRC/SELP	2
BP	GO:0034392	negative regulation of smooth muscle cell apoptotic process	2/139	17/18805	0.117647	15.9162	5.30945	0.00685988	0.0192016	0.00963853	ESR1/IGF1	2
BP	GO:0045579	positive regulation of B cell differentiation	2/139	17/18805	0.117647	15.9162	5.30945	0.00685988	0.0192016	0.00963853	IL2/SYK	2
BP	GO:0045725	positive regulation of glycogen biosynthetic process	2/139	17/18805	0.117647	15.9162	5.30945	0.00685988	0.0192016	0.00963853	AKT1/IGF1	2
BP	GO:0046112	nucleobase biosynthetic process	2/139	17/18805	0.117647	15.9162	5.30945	0.00685988	0.0192016	0.00963853	DHODH/HPRT1	2
BP	GO:0050872	white fat cell differentiation	2/139	17/18805	0.117647	15.9162	5.30945	0.00685988	0.0192016	0.00963853	PPARG/FABP4	2
BP	GO:0072074	kidney mesenchyme development	2/139	17/18805	0.117647	15.9162	5.30945	0.00685988	0.0192016	0.00963853	BMP7/STAT1	2
BP	GO:2001212	regulation of vasculogenesis	2/139	17/18805	0.117647	15.9162	5.30945	0.00685988	0.0192016	0.00963853	XDH/KDR	2
BP	GO:0043279	response to alkaloid	4/139	102/18805	0.0392157	5.3054	3.7624	0.00694757	0.0194042	0.00974023	BCHE/HSP90AA1/IGF1R/CASP3	4
BP	GO:0048534	hematopoietic or lymphoid organ development	4/139	102/18805	0.0392157	5.3054	3.7624	0.00694757	0.0194042	0.00974023	TGFBR1/ADAM17/RAF1/MAPK1	4
BP	GO:0051099	positive regulation of binding	4/139	102/18805	0.0392157	5.3054	3.7624	0.00694757	0.0194042	0.00974023	GSK3B/MMP9/IGF1/MET	4
BP	GO:0002269	leukocyte activation involved in inflammatory response	3/139	53/18805	0.0566038	7.6578	4.18843	0.00706961	0.0196298	0.00985346	IL6/MMP8/JAK2	3
BP	GO:0006984	ER-nucleus signaling pathway	3/139	53/18805	0.0566038	7.6578	4.18843	0.00706961	0.0196298	0.00985346	AKT1/PTPN1/GSK3B	3
BP	GO:0032964	collagen biosynthetic process	3/139	53/18805	0.0566038	7.6578	4.18843	0.00706961	0.0196298	0.00985346	IL6/PPARD/F2	3
BP	GO:0060324	face development	3/139	53/18805	0.0566038	7.6578	4.18843	0.00706961	0.0196298	0.00985346	RAF1/MMP2/MAPK1	3
BP	GO:0097720	calcineurin-mediated signaling	3/139	53/18805	0.0566038	7.6578	4.18843	0.00706961	0.0196298	0.00985346	CALM1/GSK3B/IGF1	3
BP	GO:0170038	proteinogenic amino acid biosynthetic process	3/139	53/18805	0.0566038	7.6578	4.18843	0.00706961	0.0196298	0.00985346	PAH/OTC/OAT	3
BP	GO:1990089	response to nerve growth factor	3/139	53/18805	0.0566038	7.6578	4.18843	0.00706961	0.0196298	0.00985346	PARP1/AKT1/PTPN1	3
BP	GO:2000573	positive regulation of DNA biosynthetic process	3/139	53/18805	0.0566038	7.6578	4.18843	0.00706961	0.0196298	0.00985346	NOX4/VEGFA/HSP90AA1	3
BP	GO:0000723	telomere maintenance	5/139	162/18805	0.0308642	4.17555	3.50288	0.00711008	0.0197277	0.00990263	HSP90AA1/SRC/PARP1/HDAC8/MAPK1	5
BP	GO:0010906	regulation of glucose metabolic process	4/139	103/18805	0.038835	5.25389	3.73567	0.00718762	0.0199284	0.0100033	SRC/AKT1/IGF1/PPARA	4
BP	GO:0048562	embryonic organ morphogenesis	7/139	302/18805	0.0231788	3.13581	3.22888	0.00724589	0.0200753	0.0100771	TGFBR2/BMP7/FGFR1/TGFBR1/FGFR2/MMP16/MAPK1	7
BP	GO:0006220	pyrimidine nucleotide metabolic process	3/139	54/18805	0.0555556	7.51599	4.13782	0.00744554	0.0205685	0.0103247	TYMP/DHODH/DTYMK	3
BP	GO:0031103	axon regeneration	3/139	54/18805	0.0555556	7.51599	4.13782	0.00744554	0.0205685	0.0103247	IGF1R/JAK2/MMP2	3
BP	GO:0050873	brown fat cell differentiation	3/139	54/18805	0.0555556	7.51599	4.13782	0.00744554	0.0205685	0.0103247	MAPK14/BMP7/FABP4	3
BP	GO:1904263	positive regulation of TORC1 signaling	3/139	54/18805	0.0555556	7.51599	4.13782	0.00744554	0.0205685	0.0103247	SRC/AKT1/SYK	3
BP	GO:0042391	regulation of membrane potential	9/139	463/18805	0.0194384	2.62978	3.06411	0.007545	0.0208281	0.010455	CALM1/SRC/PARP1/KDR/ALB/AKT1/SOD2/GSK3B/MET	9
BP	GO:0006213	pyrimidine nucleoside metabolic process	2/139	18/18805	0.111111	15.032	5.13965	0.00768021	0.0209685	0.0105254	TYMP/DTYMK	2
BP	GO:0010544	negative regulation of platelet activation	2/139	18/18805	0.111111	15.032	5.13965	0.00768021	0.0209685	0.0105254	NOS3/F2	2
BP	GO:0015936	coenzyme A metabolic process	2/139	18/18805	0.111111	15.032	5.13965	0.00768021	0.0209685	0.0105254	PPCDC/HMGCR	2
BP	GO:0030730	triglyceride storage	2/139	18/18805	0.111111	15.032	5.13965	0.00768021	0.0209685	0.0105254	PPARG/PPARA	2
BP	GO:0032148	activation of protein kinase B activity	2/139	18/18805	0.111111	15.032	5.13965	0.00768021	0.0209685	0.0105254	PDPK1/IGF1	2
BP	GO:0033631	cell-cell adhesion mediated by integrin	2/139	18/18805	0.111111	15.032	5.13965	0.00768021	0.0209685	0.0105254	DPP4/CCL5	2
BP	GO:0046184	aldehyde biosynthetic process	2/139	18/18805	0.111111	15.032	5.13965	0.00768021	0.0209685	0.0105254	PNPO/TPI1	2
BP	GO:0046579	positive regulation of Ras protein signal transduction	2/139	18/18805	0.111111	15.032	5.13965	0.00768021	0.0209685	0.0105254	SRC/IGF1	2
BP	GO:0055119	relaxation of cardiac muscle	2/139	18/18805	0.111111	15.032	5.13965	0.00768021	0.0209685	0.0105254	PDE4D/PDE5A	2
BP	GO:0071391	cellular response to estrogen stimulus	2/139	18/18805	0.111111	15.032	5.13965	0.00768021	0.0209685	0.0105254	AR/ESR1	2
BP	GO:0090520	sphingolipid mediated signaling pathway	2/139	18/18805	0.111111	15.032	5.13965	0.00768021	0.0209685	0.0105254	AKT1/PIK3CG	2
BP	GO:0150078	positive regulation of neuroinflammatory response	2/139	18/18805	0.111111	15.032	5.13965	0.00768021	0.0209685	0.0105254	IL6/MMP8	2
BP	GO:2001169	regulation of ATP biosynthetic process	2/139	18/18805	0.111111	15.032	5.13965	0.00768021	0.0209685	0.0105254	PARP1/PPARA	2
BP	GO:0032637	interleukin-8 production	4/139	105/18805	0.0380952	5.15382	3.68323	0.00768404	0.0209685	0.0105254	IL6/SYK/NOS2/ELANE	4
BP	GO:0032677	regulation of interleukin-8 production	4/139	105/18805	0.0380952	5.15382	3.68323	0.00768404	0.0209685	0.0105254	IL6/SYK/NOS2/ELANE	4
BP	GO:0043255	regulation of carbohydrate biosynthetic process	4/139	105/18805	0.0380952	5.15382	3.68323	0.00768404	0.0209685	0.0105254	AKT1/GSK3B/IGF1/PPARA	4
BP	GO:0006110	regulation of glycolytic process	3/139	55/18805	0.0545455	7.37933	4.08849	0.0078331	0.0212685	0.010676	SRC/IGF1/PPARA	3
BP	GO:0010332	response to gamma radiation	3/139	55/18805	0.0545455	7.37933	4.08849	0.0078331	0.0212685	0.010676	PARP1/SOD2/HRAS	3
BP	GO:0010665	regulation of cardiac muscle cell apoptotic process	3/139	55/18805	0.0545455	7.37933	4.08849	0.0078331	0.0212685	0.010676	PTPN1/PDPK1/JAK2	3
BP	GO:0030811	regulation of nucleotide catabolic process	3/139	55/18805	0.0545455	7.37933	4.08849	0.0078331	0.0212685	0.010676	SRC/IGF1/PPARA	3
BP	GO:0033121	regulation of purine nucleotide catabolic process	3/139	55/18805	0.0545455	7.37933	4.08849	0.0078331	0.0212685	0.010676	SRC/IGF1/PPARA	3
BP	GO:0042743	hydrogen peroxide metabolic process	3/139	55/18805	0.0545455	7.37933	4.08849	0.0078331	0.0212685	0.010676	EGFR/SOD2/CAT	3
BP	GO:0060425	lung morphogenesis	3/139	55/18805	0.0545455	7.37933	4.08849	0.0078331	0.0212685	0.010676	TGFBR2/FGFR2/MAPK1	3
BP	GO:0002027	regulation of heart rate	4/139	106/18805	0.0377358	5.1052	3.6575	0.0079405	0.0215447	0.0108147	CALM1/PDE4D/SRC/PTPN1	4
BP	GO:0051348	negative regulation of transferase activity	5/139	167/18805	0.0299401	4.05053	3.41697	0.00805495	0.0218396	0.0109627	GSTP1/AKT1/PTPN1/GSK3B/PDPK1	5
BP	GO:0019722	calcium-mediated signaling	6/139	235/18805	0.0255319	3.45416	3.26691	0.00809161	0.0219234	0.0110048	CALM1/SYK/GSK3B/PDPK1/IGF1/SELE	6
BP	GO:0019395	fatty acid oxidation	4/139	107/18805	0.0373832	5.05749	3.6321	0.00820252	0.0221941	0.0111407	MAPK14/PPARD/AKT1/PPARA	4
BP	GO:0001954	positive regulation of cell-matrix adhesion	3/139	56/18805	0.0535714	7.24756	4.04038	0.00823236	0.0221941	0.0111407	VEGFA/KDR/GSK3B	3
BP	GO:0002639	positive regulation of immunoglobulin production	3/139	56/18805	0.0535714	7.24756	4.04038	0.00823236	0.0221941	0.0111407	IL2/IL6/GPI	3
BP	GO:0046638	positive regulation of alpha-beta T cell differentiation	3/139	56/18805	0.0535714	7.24756	4.04038	0.00823236	0.0221941	0.0111407	TGFBR2/SYK/RHOA	3
BP	GO:0048260	positive regulation of receptor-mediated endocytosis	3/139	56/18805	0.0535714	7.24756	4.04038	0.00823236	0.0221941	0.0111407	VEGFA/SYK/SELE	3
BP	GO:1900087	positive regulation of G1/S transition of mitotic cell cycle	3/139	56/18805	0.0535714	7.24756	4.04038	0.00823236	0.0221941	0.0111407	EGFR/AKT1/ADAM17	3
BP	GO:2000648	positive regulation of stem cell proliferation	3/139	56/18805	0.0535714	7.24756	4.04038	0.00823236	0.0221941	0.0111407	FGFR1/KDR/TGFBR1	3
BP	GO:0051146	striated muscle cell differentiation	7/139	311/18805	0.022508	3.04506	3.13818	0.00844663	0.0226924	0.0113908	NOX4/VEGFA/MAPK14/AKT1/IGF1/PPARA/CASP3	7
BP	GO:1904062	regulation of monoatomic cation transmembrane transport	7/139	311/18805	0.022508	3.04506	3.13818	0.00844663	0.0226924	0.0113908	CALM1/CTSS/PDE4D/F2/PDPK1/MMP9/PIK3CG	7
BP	GO:0043393	regulation of protein binding	4/139	108/18805	0.037037	5.01066	3.60702	0.00847015	0.0226924	0.0113908	AKT1/GSK3B/MMP9/MAPK8	4
BP	GO:0003417	growth plate cartilage development	2/139	19/18805	0.105263	14.2408	4.98289	0.00854245	0.0226924	0.0113908	TGFBR2/MMP13	2
BP	GO:0009163	nucleoside biosynthetic process	2/139	19/18805	0.105263	14.2408	4.98289	0.00854245	0.0226924	0.0113908	HPRT1/DTYMK	2
BP	GO:0009168	purine ribonucleoside monophosphate biosynthetic process	2/139	19/18805	0.105263	14.2408	4.98289	0.00854245	0.0226924	0.0113908	HPRT1/ATIC	2
BP	GO:0016137	glycoside metabolic process	2/139	19/18805	0.105263	14.2408	4.98289	0.00854245	0.0226924	0.0113908	AKR1B1/AKR1C2	2
BP	GO:0030540	female genitalia development	2/139	19/18805	0.105263	14.2408	4.98289	0.00854245	0.0226924	0.0113908	CYP19A1/ESR1	2
BP	GO:0032310	prostaglandin secretion	2/139	19/18805	0.105263	14.2408	4.98289	0.00854245	0.0226924	0.0113908	MIF/NOS2	2
BP	GO:0034404	nucleobase-containing small molecule biosynthetic process	2/139	19/18805	0.105263	14.2408	4.98289	0.00854245	0.0226924	0.0113908	HPRT1/DTYMK	2
BP	GO:0035743	CD4-positive, alpha-beta T cell cytokine production	2/139	19/18805	0.105263	14.2408	4.98289	0.00854245	0.0226924	0.0113908	IL6/ARG1	2
BP	GO:0051132	NK T cell activation	2/139	19/18805	0.105263	14.2408	4.98289	0.00854245	0.0226924	0.0113908	JAK2/LGALS3	2
BP	GO:0060438	trachea development	2/139	19/18805	0.105263	14.2408	4.98289	0.00854245	0.0226924	0.0113908	TGFBR2/MAPK1	2
BP	GO:0060716	labyrinthine layer blood vessel development	2/139	19/18805	0.105263	14.2408	4.98289	0.00854245	0.0226924	0.0113908	AKT1/MAPK1	2
BP	GO:0060977	coronary vasculature morphogenesis	2/139	19/18805	0.105263	14.2408	4.98289	0.00854245	0.0226924	0.0113908	VEGFA/TGFBR1	2
BP	GO:0140131	positive regulation of lymphocyte chemotaxis	2/139	19/18805	0.105263	14.2408	4.98289	0.00854245	0.0226924	0.0113908	ADAM17/CCL5	2
BP	GO:0170044	non-proteinogenic amino acid catabolic process	2/139	19/18805	0.105263	14.2408	4.98289	0.00854245	0.0226924	0.0113908	CBS/OTC	2
BP	GO:1904037	positive regulation of epithelial cell apoptotic process	2/139	19/18805	0.105263	14.2408	4.98289	0.00854245	0.0226924	0.0113908	IL6/JAK2	2
BP	GO:1904044	response to aldosterone	2/139	19/18805	0.105263	14.2408	4.98289	0.00854245	0.0226924	0.0113908	PARP1/IGF1R	2
BP	GO:2000641	regulation of early endosome to late endosome transport	2/139	19/18805	0.105263	14.2408	4.98289	0.00854245	0.0226924	0.0113908	SRC/MAPK1	2
BP	GO:2000811	negative regulation of anoikis	2/139	19/18805	0.105263	14.2408	4.98289	0.00854245	0.0226924	0.0113908	SRC/PTK2	2
BP	GO:0002886	regulation of myeloid leukocyte mediated immunity	3/139	57/18805	0.0526316	7.12041	3.99344	0.00864341	0.0229126	0.0115013	SYK/PDPK1/ARG1	3
BP	GO:0032147	activation of protein kinase activity	3/139	57/18805	0.0526316	7.12041	3.99344	0.00864341	0.0229126	0.0115013	PDPK1/JAK2/IGF1	3
BP	GO:0071385	cellular response to glucocorticoid stimulus	3/139	57/18805	0.0526316	7.12041	3.99344	0.00864341	0.0229126	0.0115013	EGFR/IGF1R/JAK2	3
BP	GO:0019217	regulation of fatty acid metabolic process	4/139	109/18805	0.0366972	4.96469	3.58224	0.00874345	0.0231616	0.0116263	PPARG/PPARD/AKT1/PPARA	4
BP	GO:0001678	intracellular glucose homeostasis	5/139	172/18805	0.0290698	3.93278	3.33434	0.00908378	0.0240464	0.0120705	NOX4/CMA1/PPARD/IGF1R/RAF1	5
BP	GO:0032611	interleukin-1 beta production	4/139	111/18805	0.036036	4.87523	3.53358	0.00930719	0.0246036	0.0123501	IL6/GSTP1/JAK2/IGF1	4
BP	GO:0032651	regulation of interleukin-1 beta production	4/139	111/18805	0.036036	4.87523	3.53358	0.00930719	0.0246036	0.0123501	IL6/GSTP1/JAK2/IGF1	4
BP	GO:0001502	cartilage condensation	2/139	20/18805	0.1	13.5288	4.83754	0.00944596	0.024781	0.0124392	MAPK14/THRA	2
BP	GO:0031954	positive regulation of protein autophosphorylation	2/139	20/18805	0.1	13.5288	4.83754	0.00944596	0.024781	0.0124392	CALM1/VEGFA	2
BP	GO:0031998	regulation of fatty acid beta-oxidation	2/139	20/18805	0.1	13.5288	4.83754	0.00944596	0.024781	0.0124392	AKT1/PPARA	2
BP	GO:0043129	surfactant homeostasis	2/139	20/18805	0.1	13.5288	4.83754	0.00944596	0.024781	0.0124392	VEGFA/KDR	2
BP	GO:0051546	keratinocyte migration	2/139	20/18805	0.1	13.5288	4.83754	0.00944596	0.024781	0.0124392	PPARD/MMP9	2
BP	GO:0060602	branch elongation of an epithelium	2/139	20/18805	0.1	13.5288	4.83754	0.00944596	0.024781	0.0124392	ESR1/FGFR2	2
BP	GO:0070875	positive regulation of glycogen metabolic process	2/139	20/18805	0.1	13.5288	4.83754	0.00944596	0.024781	0.0124392	AKT1/IGF1	2
BP	GO:0071605	monocyte chemotactic protein-1 production	2/139	20/18805	0.1	13.5288	4.83754	0.00944596	0.024781	0.0124392	GSTP1/SYK	2
BP	GO:0071637	regulation of monocyte chemotactic protein-1 production	2/139	20/18805	0.1	13.5288	4.83754	0.00944596	0.024781	0.0124392	GSTP1/SYK	2
BP	GO:0090201	negative regulation of release of cytochrome c from mitochondria	2/139	20/18805	0.1	13.5288	4.83754	0.00944596	0.024781	0.0124392	AKT1/IGF1	2
BP	GO:1903427	negative regulation of reactive oxygen species biosynthetic process	2/139	20/18805	0.1	13.5288	4.83754	0.00944596	0.024781	0.0124392	RHOA/PPARA	2
BP	GO:1903320	regulation of protein modification by small protein conjugation or removal	6/139	243/18805	0.0246914	3.34044	3.1688	0.00945288	0.024782	0.0124397	HSP90AA1/TGFBR1/AKT1/GSK3B/XIAP/HDAC8	6
BP	GO:0039532	negative regulation of cytoplasmic pattern recognition receptor signaling pathway	3/139	59/18805	0.0508475	6.87904	3.90288	0.00950115	0.0248914	0.0124946	HSPA8/PARP1/AKT1	3
BP	GO:0030856	regulation of epithelial cell differentiation	5/139	174/18805	0.0287356	3.88758	3.30215	0.0095196	0.0249226	0.0125103	VEGFA/XDH/BMP7/MMP9/STAT1	5
BP	GO:0019218	regulation of steroid metabolic process	4/139	112/18805	0.0357143	4.83171	3.50969	0.00959774	0.0250926	0.0125956	CREB1/IGF1R/KIT/MAPK1	4
BP	GO:1904659	D-glucose transmembrane transport	4/139	112/18805	0.0357143	4.83171	3.50969	0.00959774	0.0250926	0.0125956	MAPK14/PPARD/AKT1/IGF1	4
BP	GO:1903169	regulation of calcium ion transmembrane transport	5/139	175/18805	0.0285714	3.86536	3.28624	0.00974283	0.0254545	0.0127772	CALM1/PDE4D/F2/PDPK1/PIK3CG	5
BP	GO:0090277	positive regulation of peptide hormone secretion	4/139	113/18805	0.0353982	4.78895	3.48608	0.00989413	0.0258143	0.0129579	EGFR/PPARD/F2/JAK2	4
BP	GO:1905954	positive regulation of lipid localization	4/139	113/18805	0.0353982	4.78895	3.48608	0.00989413	0.0258143	0.0129579	CYP19A1/PPARG/MIF/RXRA	4
BP	GO:0000079	regulation of cyclin-dependent protein serine/threonine kinase activity	3/139	60/18805	0.05	6.76439	3.85916	0.00994797	0.0259015	0.0130016	EGFR/AKT1/ADAM17	3
BP	GO:0046324	regulation of D-glucose import	3/139	60/18805	0.05	6.76439	3.85916	0.00994797	0.0259015	0.0130016	MAPK14/AKT1/IGF1	3
BP	GO:0070542	response to fatty acid	3/139	60/18805	0.05	6.76439	3.85916	0.00994797	0.0259015	0.0130016	SRC/AKR1C2/CAT	3
BP	GO:0046661	male sex differentiation	5/139	176/18805	0.0284091	3.8434	3.27044	0.00996963	0.0259401	0.013021	AR/ESR1/REN/TGFBR1/KIT	5
BP	GO:0030038	contractile actin filament bundle assembly	4/139	114/18805	0.0350877	4.74694	3.46274	0.0101964	0.0264492	0.0132766	SRC/TGFBR1/RHOA/MET	4
BP	GO:0034440	lipid oxidation	4/139	114/18805	0.0350877	4.74694	3.46274	0.0101964	0.0264492	0.0132766	MAPK14/PPARD/AKT1/PPARA	4
BP	GO:0043149	stress fiber assembly	4/139	114/18805	0.0350877	4.74694	3.46274	0.0101964	0.0264492	0.0132766	SRC/TGFBR1/RHOA/MET	4
BP	GO:0045445	myoblast differentiation	4/139	114/18805	0.0350877	4.74694	3.46274	0.0101964	0.0264492	0.0132766	MAPK14/PPARD/DTYMK/IGF1	4
BP	GO:0050806	positive regulation of synaptic transmission	5/139	177/18805	0.0282486	3.82169	3.25476	0.0102	0.0264492	0.0132766	CA2/EGFR/GSK3B/HMGCR/MAPK1	5
BP	GO:1901873	regulation of post-translational protein modification	6/139	248/18805	0.0241935	3.27309	3.10954	0.0103825	0.0266404	0.0133725	HSP90AA1/TGFBR1/AKT1/GSK3B/XIAP/HDAC8	6
BP	GO:0002902	regulation of B cell apoptotic process	2/139	21/18805	0.0952381	12.8845	4.70224	0.0103901	0.0266404	0.0133725	IL2/MIF	2
BP	GO:0009127	purine nucleoside monophosphate biosynthetic process	2/139	21/18805	0.0952381	12.8845	4.70224	0.0103901	0.0266404	0.0133725	HPRT1/ATIC	2
BP	GO:0010800	positive regulation of peptidyl-threonine phosphorylation	2/139	21/18805	0.0952381	12.8845	4.70224	0.0103901	0.0266404	0.0133725	CALM1/MAPK1	2
BP	GO:0033033	negative regulation of myeloid cell apoptotic process	2/139	21/18805	0.0952381	12.8845	4.70224	0.0103901	0.0266404	0.0133725	MIF/CCL5	2
BP	GO:0038166	angiotensin-activated signaling pathway	2/139	21/18805	0.0952381	12.8845	4.70224	0.0103901	0.0266404	0.0133725	CA2/SRC	2
BP	GO:0043586	tongue development	2/139	21/18805	0.0952381	12.8845	4.70224	0.0103901	0.0266404	0.0133725	EGFR/KIT	2
BP	GO:0045623	negative regulation of T-helper cell differentiation	2/139	21/18805	0.0952381	12.8845	4.70224	0.0103901	0.0266404	0.0133725	IL2/JAK3	2
BP	GO:0048245	eosinophil chemotaxis	2/139	21/18805	0.0952381	12.8845	4.70224	0.0103901	0.0266404	0.0133725	CCL5/LGALS3	2
BP	GO:0061050	regulation of cell growth involved in cardiac muscle cell development	2/139	21/18805	0.0952381	12.8845	4.70224	0.0103901	0.0266404	0.0133725	IGF1/PPARA	2
BP	GO:0071800	podosome assembly	2/139	21/18805	0.0952381	12.8845	4.70224	0.0103901	0.0266404	0.0133725	SRC/RHOA	2
BP	GO:1900102	negative regulation of endoplasmic reticulum unfolded protein response	2/139	21/18805	0.0952381	12.8845	4.70224	0.0103901	0.0266404	0.0133725	AKT1/PTPN1	2
BP	GO:1903376	regulation of oxidative stress-induced neuron intrinsic apoptotic signaling pathway	2/139	21/18805	0.0952381	12.8845	4.70224	0.0103901	0.0266404	0.0133725	PARP1/MMP2	2
BP	GO:1903978	regulation of microglial cell activation	2/139	21/18805	0.0952381	12.8845	4.70224	0.0103901	0.0266404	0.0133725	IL6/MMP8	2
BP	GO:0001706	endoderm formation	3/139	61/18805	0.0491803	6.6535	3.81643	0.0104068	0.0266404	0.0133725	MMP8/MMP9/MMP2	3
BP	GO:0001961	positive regulation of cytokine-mediated signaling pathway	3/139	61/18805	0.0491803	6.6535	3.81643	0.0104068	0.0266404	0.0133725	MMP8/MMP12/ADAM17	3
BP	GO:0031102	neuron projection regeneration	3/139	61/18805	0.0491803	6.6535	3.81643	0.0104068	0.0266404	0.0133725	IGF1R/JAK2/MMP2	3
BP	GO:0042306	regulation of protein import into nucleus	3/139	61/18805	0.0491803	6.6535	3.81643	0.0104068	0.0266404	0.0133725	MAPK14/HSP90AA1/JAK2	3
BP	GO:0046456	icosanoid biosynthetic process	3/139	61/18805	0.0491803	6.6535	3.81643	0.0104068	0.0266404	0.0133725	MIF/SYK/CYP2C9	3
BP	GO:0002793	positive regulation of peptide secretion	4/139	115/18805	0.0347826	4.70566	3.43967	0.0105046	0.0268545	0.01348	EGFR/PPARD/F2/JAK2	4
BP	GO:0005976	polysaccharide metabolic process	4/139	115/18805	0.0347826	4.70566	3.43967	0.0105046	0.0268545	0.01348	CHIT1/AKT1/GSK3B/IGF1	4
BP	GO:0008361	regulation of cell size	5/139	179/18805	0.027933	3.77899	3.22374	0.0106718	0.0272636	0.0136853	CREB1/VEGFA/HSP90AA1/GSK3B/RHOA	5
BP	GO:0002062	chondrocyte differentiation	4/139	116/18805	0.0344828	4.6651	3.41687	0.0108188	0.0275835	0.0138459	TGFBR2/MAPK14/FGFR1/TGFBR1	4
BP	GO:0002065	columnar/cuboidal epithelial cell differentiation	4/139	116/18805	0.0344828	4.6651	3.41687	0.0108188	0.0275835	0.0138459	BMP7/SRC/PGR/FGFR2	4
BP	GO:0018958	phenol-containing compound metabolic process	4/139	116/18805	0.0344828	4.6651	3.41687	0.0108188	0.0275835	0.0138459	CTSB/PAH/CTSK/HPRT1	4
BP	GO:0002823	negative regulation of adaptive immune response based on somatic recombination of immune receptors built from immunoglobulin superfamily domains	3/139	62/18805	0.0483871	6.54618	3.77466	0.0108778	0.02766	0.0138843	IL2/JAK3/ARG1	3
BP	GO:0003179	heart valve morphogenesis	3/139	62/18805	0.0483871	6.54618	3.77466	0.0108778	0.02766	0.0138843	TGFBR2/NOS3/RHOA	3
BP	GO:0038066	p38MAPK cascade	3/139	62/18805	0.0483871	6.54618	3.77466	0.0108778	0.02766	0.0138843	VEGFA/XDH/MAPK14	3
BP	GO:0045599	negative regulation of fat cell differentiation	3/139	62/18805	0.0483871	6.54618	3.77466	0.0108778	0.02766	0.0138843	IL6/VEGFA/SOD2	3
BP	GO:0043030	regulation of macrophage activation	3/139	63/18805	0.047619	6.44227	3.73379	0.011361	0.0286539	0.0143832	IL6/MIF/MMP8	3
BP	GO:0009129	pyrimidine nucleoside monophosphate metabolic process	2/139	22/18805	0.0909091	12.2989	4.57585	0.0113742	0.0286539	0.0143832	TYMP/DHODH	2
BP	GO:0032303	regulation of icosanoid secretion	2/139	22/18805	0.0909091	12.2989	4.57585	0.0113742	0.0286539	0.0143832	MIF/SYK	2
BP	GO:0033630	positive regulation of cell adhesion mediated by integrin	2/139	22/18805	0.0909091	12.2989	4.57585	0.0113742	0.0286539	0.0143832	SYK/CCL5	2
BP	GO:0034104	negative regulation of tissue remodeling	2/139	22/18805	0.0909091	12.2989	4.57585	0.0113742	0.0286539	0.0143832	IL6/PPARG	2
BP	GO:0035739	CD4-positive, alpha-beta T cell proliferation	2/139	22/18805	0.0909091	12.2989	4.57585	0.0113742	0.0286539	0.0143832	IL2/TGFBR2	2
BP	GO:0045056	transcytosis	2/139	22/18805	0.0909091	12.2989	4.57585	0.0113742	0.0286539	0.0143832	SRC/IGF1R	2
BP	GO:0046128	purine ribonucleoside metabolic process	2/139	22/18805	0.0909091	12.2989	4.57585	0.0113742	0.0286539	0.0143832	XDH/HPRT1	2
BP	GO:0060713	labyrinthine layer morphogenesis	2/139	22/18805	0.0909091	12.2989	4.57585	0.0113742	0.0286539	0.0143832	BMP7/FGFR2	2
BP	GO:0071379	cellular response to prostaglandin stimulus	2/139	22/18805	0.0909091	12.2989	4.57585	0.0113742	0.0286539	0.0143832	AKT1/AKR1C2	2
BP	GO:0071498	cellular response to fluid shear stress	2/139	22/18805	0.0909091	12.2989	4.57585	0.0113742	0.0286539	0.0143832	SRC/MMP2	2
BP	GO:0072111	cell proliferation involved in kidney development	2/139	22/18805	0.0909091	12.2989	4.57585	0.0113742	0.0286539	0.0143832	BMP7/STAT1	2
BP	GO:1902644	tertiary alcohol metabolic process	2/139	22/18805	0.0909091	12.2989	4.57585	0.0113742	0.0286539	0.0143832	AKR1B1/AKR1C2	2
BP	GO:2000561	regulation of CD4-positive, alpha-beta T cell proliferation	2/139	22/18805	0.0909091	12.2989	4.57585	0.0113742	0.0286539	0.0143832	IL2/TGFBR2	2
BP	GO:0046822	regulation of nucleocytoplasmic transport	4/139	119/18805	0.0336134	4.54749	3.34999	0.0117975	0.0297006	0.0149087	MAPK14/HSP90AA1/GSK3B/JAK2	4
BP	GO:0033619	membrane protein proteolysis	3/139	64/18805	0.046875	6.34161	3.6938	0.0118564	0.0298094	0.0149633	ERAP1/MMP7/ADAM17	3
BP	GO:0048599	oocyte development	3/139	64/18805	0.046875	6.34161	3.6938	0.0118564	0.0298094	0.0149633	ANG/PDE5A/IGF1	3
BP	GO:0006109	regulation of carbohydrate metabolic process	5/139	184/18805	0.0271739	3.6763	3.1481	0.011916	0.0299397	0.0150287	SRC/AKT1/GSK3B/IGF1/PPARA	5
BP	GO:0060070	canonical Wnt signaling pathway	7/139	333/18805	0.021021	2.84389	2.92959	0.0119925	0.030112	0.0151152	EGFR/MAPK14/CSNK1G2/SRC/GSK3B/XIAP/FGFR2	7
BP	GO:0032615	interleukin-12 production	3/139	65/18805	0.0461538	6.24405	3.65465	0.012364	0.0308845	0.0155029	MAPK14/SYK/JAK3	3
BP	GO:0032655	regulation of interleukin-12 production	3/139	65/18805	0.0461538	6.24405	3.65465	0.012364	0.0308845	0.0155029	MAPK14/SYK/JAK3	3
BP	GO:0071715	icosanoid transport	3/139	65/18805	0.0461538	6.24405	3.65465	0.012364	0.0308845	0.0155029	MIF/SYK/NOS2	3
BP	GO:0002223	stimulatory C-type lectin receptor signaling pathway	2/139	23/18805	0.0869565	11.7642	4.45738	0.0123976	0.0308845	0.0155029	SRC/SYK	2
BP	GO:0006590	thyroid hormone generation	2/139	23/18805	0.0869565	11.7642	4.45738	0.0123976	0.0308845	0.0155029	CTSB/CTSK	2
BP	GO:0009651	response to salt stress	2/139	23/18805	0.0869565	11.7642	4.45738	0.0123976	0.0308845	0.0155029	HSP90AA1/AKR1B1	2
BP	GO:0035855	megakaryocyte development	2/139	23/18805	0.0869565	11.7642	4.45738	0.0123976	0.0308845	0.0155029	KIT/GP1BA	2
BP	GO:0036480	neuron intrinsic apoptotic signaling pathway in response to oxidative stress	2/139	23/18805	0.0869565	11.7642	4.45738	0.0123976	0.0308845	0.0155029	PARP1/MMP2	2
BP	GO:0050999	regulation of nitric-oxide synthase activity	2/139	23/18805	0.0869565	11.7642	4.45738	0.0123976	0.0308845	0.0155029	ESR1/AKT1	2
BP	GO:1990840	response to lectin	2/139	23/18805	0.0869565	11.7642	4.45738	0.0123976	0.0308845	0.0155029	SRC/SYK	2
BP	GO:1990858	cellular response to lectin	2/139	23/18805	0.0869565	11.7642	4.45738	0.0123976	0.0308845	0.0155029	SRC/SYK	2
BP	GO:2000272	negative regulation of signaling receptor activity	2/139	23/18805	0.0869565	11.7642	4.45738	0.0123976	0.0308845	0.0155029	PPARG/PPARA	2
BP	GO:0008645	hexose transmembrane transport	4/139	121/18805	0.0330579	4.47232	3.30662	0.0124806	0.0310707	0.0155964	MAPK14/PPARD/AKT1/IGF1	4
BP	GO:0006720	isoprenoid metabolic process	4/139	122/18805	0.0327869	4.43566	3.28529	0.0128314	0.0318045	0.0159647	EGFR/AKR1B1/CYP2C9/HMGCR	4
BP	GO:0045582	positive regulation of T cell differentiation	4/139	122/18805	0.0327869	4.43566	3.28529	0.0128314	0.0318045	0.0159647	IL2/TGFBR2/SYK/RHOA	4
BP	GO:0001885	endothelial cell development	3/139	66/18805	0.0454545	6.14944	3.61631	0.012884	0.0318045	0.0159647	VEGFA/PDE4D/MET	3
BP	GO:0032613	interleukin-10 production	3/139	66/18805	0.0454545	6.14944	3.61631	0.012884	0.0318045	0.0159647	IL6/SYK/JAK3	3
BP	GO:0032653	regulation of interleukin-10 production	3/139	66/18805	0.0454545	6.14944	3.61631	0.012884	0.0318045	0.0159647	IL6/SYK/JAK3	3
BP	GO:0043470	regulation of carbohydrate catabolic process	3/139	66/18805	0.0454545	6.14944	3.61631	0.012884	0.0318045	0.0159647	SRC/IGF1/PPARA	3
BP	GO:0045744	negative regulation of G protein-coupled receptor signaling pathway	3/139	66/18805	0.0454545	6.14944	3.61631	0.012884	0.0318045	0.0159647	PDE4D/CCL5/MET	3
BP	GO:0050688	regulation of defense response to virus	3/139	66/18805	0.0454545	6.14944	3.61631	0.012884	0.0318045	0.0159647	HSP90AA1/MMP12/STAT1	3
BP	GO:0051289	protein homotetramerization	3/139	66/18805	0.0454545	6.14944	3.61631	0.012884	0.0318045	0.0159647	SOD2/ALDOA/HPRT1	3
BP	GO:0070050	neuron cellular homeostasis	3/139	66/18805	0.0454545	6.14944	3.61631	0.012884	0.0318045	0.0159647	IL6/CA2/HEXB	3
BP	GO:0071384	cellular response to corticosteroid stimulus	3/139	66/18805	0.0454545	6.14944	3.61631	0.012884	0.0318045	0.0159647	EGFR/IGF1R/JAK2	3
BP	GO:1903317	regulation of protein maturation	3/139	66/18805	0.0454545	6.14944	3.61631	0.012884	0.0318045	0.0159647	SRC/PLAU/AKT1	3
BP	GO:2000351	regulation of endothelial cell apoptotic process	3/139	66/18805	0.0454545	6.14944	3.61631	0.012884	0.0318045	0.0159647	KDR/PTPN1/PDPK1	3
BP	GO:0016032	viral process	8/139	421/18805	0.0190024	2.57079	2.81284	0.0130883	0.0322879	0.0162074	EGFR/DPP4/SRC/CTSB/GSK3B/CCL5/CD209/STAT1	8
BP	GO:0035821	modulation of process of another organism	4/139	123/18805	0.0325203	4.3996	3.26419	0.0131885	0.0325139	0.0163208	S100A9/CCL5/PPARA/ARG1	4
BP	GO:0032200	telomere organization	5/139	189/18805	0.026455	3.57904	3.07506	0.0132556	0.0326582	0.0163933	HSP90AA1/SRC/PARP1/HDAC8/MAPK1	5
BP	GO:0006913	nucleocytoplasmic transport	7/139	340/18805	0.0205882	2.78534	2.86676	0.0133183	0.0327372	0.0164329	MAPK14/HSP90AA1/AKT1/MMP12/SYK/GSK3B/JAK2	7
BP	GO:0051169	nuclear transport	7/139	340/18805	0.0205882	2.78534	2.86676	0.0133183	0.0327372	0.0164329	MAPK14/HSP90AA1/AKT1/MMP12/SYK/GSK3B/JAK2	7
BP	GO:0002820	negative regulation of adaptive immune response	3/139	67/18805	0.0447761	6.05766	3.57876	0.0134163	0.0327372	0.0164329	IL2/JAK3/ARG1	3
BP	GO:0042058	regulation of epidermal growth factor receptor signaling pathway	3/139	67/18805	0.0447761	6.05766	3.57876	0.0134163	0.0327372	0.0164329	EGFR/ADAM17/MMP9	3
BP	GO:0042446	hormone biosynthetic process	3/139	67/18805	0.0447761	6.05766	3.57876	0.0134163	0.0327372	0.0164329	CYP19A1/AKR1B1/IGF1R	3
BP	GO:0070301	cellular response to hydrogen peroxide	3/139	67/18805	0.0447761	6.05766	3.57876	0.0134163	0.0327372	0.0164329	IL6/SRC/CAT	3
BP	GO:0071300	cellular response to retinoic acid	3/139	67/18805	0.0447761	6.05766	3.57876	0.0134163	0.0327372	0.0164329	CREB1/GSK3B/FGFR2	3
BP	GO:0009219	pyrimidine deoxyribonucleotide metabolic process	2/139	24/18805	0.0833333	11.274	4.34602	0.0134598	0.0327372	0.0164329	TYMP/DTYMK	2
BP	GO:0010640	regulation of platelet-derived growth factor receptor signaling pathway	2/139	24/18805	0.0833333	11.274	4.34602	0.0134598	0.0327372	0.0164329	SRC/F7	2
BP	GO:0032770	positive regulation of monooxygenase activity	2/139	24/18805	0.0833333	11.274	4.34602	0.0134598	0.0327372	0.0164329	ESR1/AKT1	2
BP	GO:0035331	negative regulation of hippo signaling	2/139	24/18805	0.0833333	11.274	4.34602	0.0134598	0.0327372	0.0164329	MAPK14/SRC	2
BP	GO:0036499	PERK-mediated unfolded protein response	2/139	24/18805	0.0833333	11.274	4.34602	0.0134598	0.0327372	0.0164329	AKT1/PTPN1	2
BP	GO:0042531	positive regulation of tyrosine phosphorylation of STAT protein	2/139	24/18805	0.0833333	11.274	4.34602	0.0134598	0.0327372	0.0164329	JAK2/KIT	2
BP	GO:0048015	phosphatidylinositol-mediated signaling	2/139	24/18805	0.0833333	11.274	4.34602	0.0134598	0.0327372	0.0164329	FGFR1/PIK3CG	2
BP	GO:0060252	positive regulation of glial cell proliferation	2/139	24/18805	0.0833333	11.274	4.34602	0.0134598	0.0327372	0.0164329	IL6/EGFR	2
BP	GO:0071294	cellular response to zinc ion	2/139	24/18805	0.0833333	11.274	4.34602	0.0134598	0.0327372	0.0164329	CREB1/PARP1	2
BP	GO:0086064	cell communication by electrical coupling involved in cardiac conduction	2/139	24/18805	0.0833333	11.274	4.34602	0.0134598	0.0327372	0.0164329	CALM1/PDE4D	2
BP	GO:0098743	cell aggregation	2/139	24/18805	0.0833333	11.274	4.34602	0.0134598	0.0327372	0.0164329	MAPK14/THRA	2
BP	GO:0141156	cAMP/PKA signal transduction	2/139	24/18805	0.0833333	11.274	4.34602	0.0134598	0.0327372	0.0164329	CREB1/MIF	2
BP	GO:2000831	regulation of steroid hormone secretion	2/139	24/18805	0.0833333	11.274	4.34602	0.0134598	0.0327372	0.0164329	CYP19A1/REN	2
BP	GO:0015749	monosaccharide transmembrane transport	4/139	124/18805	0.0322581	4.36412	3.24332	0.0135518	0.032898	0.0165136	MAPK14/PPARD/AKT1/IGF1	4
BP	GO:0032609	type II interferon production	4/139	124/18805	0.0322581	4.36412	3.24332	0.0135518	0.032898	0.0165136	IL2/PDE4D/JAK2/HRAS	4
BP	GO:0032649	regulation of type II interferon production	4/139	124/18805	0.0322581	4.36412	3.24332	0.0135518	0.032898	0.0165136	IL2/PDE4D/JAK2/HRAS	4
BP	GO:0097553	calcium ion transmembrane import into cytosol	5/139	191/18805	0.026178	3.54156	3.04653	0.0138188	0.0335032	0.0168174	CALM1/PDE4D/F2/PDPK1/GP1BA	5
BP	GO:0098727	maintenance of cell number	5/139	191/18805	0.026178	3.54156	3.04653	0.0138188	0.0335032	0.0168174	BMP7/KIT/PADI4/IGF1/RAF1	5
BP	GO:0009142	nucleoside triphosphate biosynthetic process	4/139	125/18805	0.032	4.32921	3.22266	0.0139215	0.0336978	0.0169151	PARP1/ALDOA/DTYMK/PPARA	4
BP	GO:0000271	polysaccharide biosynthetic process	3/139	68/18805	0.0441176	5.96858	3.54196	0.013961	0.0336978	0.0169151	AKT1/GSK3B/IGF1	3
BP	GO:0009994	oocyte differentiation	3/139	68/18805	0.0441176	5.96858	3.54196	0.013961	0.0336978	0.0169151	ANG/PDE5A/IGF1	3
BP	GO:0030888	regulation of B cell proliferation	3/139	68/18805	0.0441176	5.96858	3.54196	0.013961	0.0336978	0.0169151	IL2/MIF/CASP3	3
BP	GO:0035019	somatic stem cell population maintenance	3/139	68/18805	0.0441176	5.96858	3.54196	0.013961	0.0336978	0.0169151	BMP7/KIT/RAF1	3
BP	GO:0051057	positive regulation of small GTPase mediated signal transduction	3/139	68/18805	0.0441176	5.96858	3.54196	0.013961	0.0336978	0.0169151	SRC/IGF1/PIK3CG	3
BP	GO:0060760	positive regulation of response to cytokine stimulus	3/139	68/18805	0.0441176	5.96858	3.54196	0.013961	0.0336978	0.0169151	MMP8/MMP12/ADAM17	3
BP	GO:0045580	regulation of T cell differentiation	5/139	192/18805	0.0260417	3.52312	3.0324	0.0141063	0.0340269	0.0170803	IL2/TGFBR2/SYK/RHOA/JAK3	5
BP	GO:0010811	positive regulation of cell-substrate adhesion	4/139	126/18805	0.031746	4.29485	3.20222	0.0142975	0.0344657	0.0173006	VEGFA/KDR/GSK3B/JAK2	4
BP	GO:0034765	regulation of monoatomic ion transmembrane transport	7/139	345/18805	0.0202899	2.74497	2.82285	0.0143278	0.0344657	0.0173006	CALM1/CTSS/PDE4D/F2/PDPK1/MMP9/PIK3CG	7
BP	GO:0019229	regulation of vasoconstriction	3/139	69/18805	0.0434783	5.88208	3.50588	0.0145182	0.0344657	0.0173006	EGFR/RHOA/MMP2	3
BP	GO:0043525	positive regulation of neuron apoptotic process	3/139	69/18805	0.0434783	5.88208	3.50588	0.0145182	0.0344657	0.0173006	GSK3B/CASP3/MMP2	3
BP	GO:0002407	dendritic cell chemotaxis	2/139	25/18805	0.08	10.823	4.24106	0.01456	0.0344657	0.0173006	CCL5/PIK3CG	2
BP	GO:0003071	renal system process involved in regulation of systemic arterial blood pressure	2/139	25/18805	0.08	10.823	4.24106	0.01456	0.0344657	0.0173006	REN/RHOA	2
BP	GO:0006706	steroid catabolic process	2/139	25/18805	0.08	10.823	4.24106	0.01456	0.0344657	0.0173006	CYP19A1/HSD11B1	2
BP	GO:0006925	inflammatory cell apoptotic process	2/139	25/18805	0.08	10.823	4.24106	0.01456	0.0344657	0.0173006	IL6/CCL5	2
BP	GO:0009162	deoxyribonucleoside monophosphate metabolic process	2/139	25/18805	0.08	10.823	4.24106	0.01456	0.0344657	0.0173006	XDH/TYMP	2
BP	GO:0030813	positive regulation of nucleotide catabolic process	2/139	25/18805	0.08	10.823	4.24106	0.01456	0.0344657	0.0173006	SRC/IGF1	2
BP	GO:0032727	positive regulation of interferon-alpha production	2/139	25/18805	0.08	10.823	4.24106	0.01456	0.0344657	0.0173006	MMP12/STAT1	2
BP	GO:0033123	positive regulation of purine nucleotide catabolic process	2/139	25/18805	0.08	10.823	4.24106	0.01456	0.0344657	0.0173006	SRC/IGF1	2
BP	GO:0036120	cellular response to platelet-derived growth factor stimulus	2/139	25/18805	0.08	10.823	4.24106	0.01456	0.0344657	0.0173006	SRC/PTPN1	2
BP	GO:0043371	negative regulation of CD4-positive, alpha-beta T cell differentiation	2/139	25/18805	0.08	10.823	4.24106	0.01456	0.0344657	0.0173006	IL2/JAK3	2
BP	GO:0043567	regulation of insulin-like growth factor receptor signaling pathway	2/139	25/18805	0.08	10.823	4.24106	0.01456	0.0344657	0.0173006	AR/IGF1	2
BP	GO:0045821	positive regulation of glycolytic process	2/139	25/18805	0.08	10.823	4.24106	0.01456	0.0344657	0.0173006	SRC/IGF1	2
BP	GO:0045932	negative regulation of muscle contraction	2/139	25/18805	0.08	10.823	4.24106	0.01456	0.0344657	0.0173006	PDE5A/PIK3CG	2
BP	GO:0048169	regulation of long-term neuronal synaptic plasticity	2/139	25/18805	0.08	10.823	4.24106	0.01456	0.0344657	0.0173006	KIT/HRAS	2
BP	GO:0051152	positive regulation of smooth muscle cell differentiation	2/139	25/18805	0.08	10.823	4.24106	0.01456	0.0344657	0.0173006	SOD2/KIT	2
BP	GO:0061042	vascular wound healing	2/139	25/18805	0.08	10.823	4.24106	0.01456	0.0344657	0.0173006	VEGFA/KDR	2
BP	GO:0070233	negative regulation of T cell apoptotic process	2/139	25/18805	0.08	10.823	4.24106	0.01456	0.0344657	0.0173006	CCL5/JAK3	2
BP	GO:0072540	T-helper 17 cell lineage commitment	2/139	25/18805	0.08	10.823	4.24106	0.01456	0.0344657	0.0173006	IL6/JAK3	2
BP	GO:0072677	eosinophil migration	2/139	25/18805	0.08	10.823	4.24106	0.01456	0.0344657	0.0173006	CCL5/LGALS3	2
BP	GO:0090335	regulation of brown fat cell differentiation	2/139	25/18805	0.08	10.823	4.24106	0.01456	0.0344657	0.0173006	MAPK14/BMP7	2
BP	GO:0140896	cGAS/STING signaling pathway	2/139	25/18805	0.08	10.823	4.24106	0.01456	0.0344657	0.0173006	PARP1/AKT1	2
BP	GO:1901623	regulation of lymphocyte chemotaxis	2/139	25/18805	0.08	10.823	4.24106	0.01456	0.0344657	0.0173006	ADAM17/CCL5	2
BP	GO:1901659	glycosyl compound biosynthetic process	2/139	25/18805	0.08	10.823	4.24106	0.01456	0.0344657	0.0173006	HPRT1/DTYMK	2
BP	GO:1903318	negative regulation of protein maturation	2/139	25/18805	0.08	10.823	4.24106	0.01456	0.0344657	0.0173006	PLAU/AKT1	2
BP	GO:1903579	negative regulation of ATP metabolic process	2/139	25/18805	0.08	10.823	4.24106	0.01456	0.0344657	0.0173006	PARP1/PPARA	2
BP	GO:1905063	regulation of vascular associated smooth muscle cell differentiation	2/139	25/18805	0.08	10.823	4.24106	0.01456	0.0344657	0.0173006	SOD2/KIT	2
BP	GO:1902107	positive regulation of leukocyte differentiation	5/139	195/18805	0.025641	3.46892	2.99059	0.0149931	0.0354466	0.017793	CREB1/IL2/TGFBR2/SYK/RHOA	5
BP	GO:1903708	positive regulation of hemopoiesis	5/139	195/18805	0.025641	3.46892	2.99059	0.0149931	0.0354466	0.017793	CREB1/IL2/TGFBR2/SYK/RHOA	5
BP	GO:0030278	regulation of ossification	4/139	128/18805	0.03125	4.22774	3.16197	0.0150688	0.0355931	0.0178665	MAPK14/BMP7/RXRA/MAPK1	4
BP	GO:0030098	lymphocyte differentiation	8/139	432/18805	0.0185185	2.50533	2.73143	0.0150737	0.0355931	0.0178665	IL2/IL6/TGFBR2/SYK/ADAM17/RHOA/KIT/JAK3	8
BP	GO:0030111	regulation of Wnt signaling pathway	7/139	350/18805	0.02	2.70576	2.77972	0.015391	0.0363196	0.0182312	EGFR/MAPK14/CSNK1G2/SRC/GSK3B/XIAP/FGFR2	7
BP	GO:0003231	cardiac ventricle development	4/139	129/18805	0.0310078	4.19497	3.14215	0.0154641	0.0364696	0.0183064	TGFBR2/NOS3/TGFBR1/FGFR2	4
BP	GO:0003208	cardiac ventricle morphogenesis	3/139	71/18805	0.0422535	5.71638	3.43582	0.0156699	0.0367247	0.0184345	TGFBR2/TGFBR1/FGFR2	3
BP	GO:0030225	macrophage differentiation	3/139	71/18805	0.0422535	5.71638	3.43582	0.0156699	0.0367247	0.0184345	VEGFA/PARP1/MMP9	3
BP	GO:0031343	positive regulation of cell killing	3/139	71/18805	0.0422535	5.71638	3.43582	0.0156699	0.0367247	0.0184345	NOS2/MAPK8/ARG1	3
BP	GO:0042987	amyloid precursor protein catabolic process	3/139	71/18805	0.0422535	5.71638	3.43582	0.0156699	0.0367247	0.0184345	ADAM17/IGF1/CASP3	3
BP	GO:0050435	amyloid-beta metabolic process	3/139	71/18805	0.0422535	5.71638	3.43582	0.0156699	0.0367247	0.0184345	REN/IGF1/CASP3	3
BP	GO:1902808	positive regulation of cell cycle G1/S phase transition	3/139	71/18805	0.0422535	5.71638	3.43582	0.0156699	0.0367247	0.0184345	EGFR/AKT1/ADAM17	3
BP	GO:0003148	outflow tract septum morphogenesis	2/139	26/18805	0.0769231	10.4068	4.14188	0.0156978	0.0367247	0.0184345	TGFBR2/FGFR2	2
BP	GO:0033598	mammary gland epithelial cell proliferation	2/139	26/18805	0.0769231	10.4068	4.14188	0.0156978	0.0367247	0.0184345	ESR1/MAPK1	2
BP	GO:0033622	integrin activation	2/139	26/18805	0.0769231	10.4068	4.14188	0.0156978	0.0367247	0.0184345	SRC/SELP	2
BP	GO:0043931	ossification involved in bone maturation	2/139	26/18805	0.0769231	10.4068	4.14188	0.0156978	0.0367247	0.0184345	RHOA/IGF1	2
BP	GO:0048143	astrocyte activation	2/139	26/18805	0.0769231	10.4068	4.14188	0.0156978	0.0367247	0.0184345	IL6/EGFR	2
BP	GO:0051894	positive regulation of focal adhesion assembly	2/139	26/18805	0.0769231	10.4068	4.14188	0.0156978	0.0367247	0.0184345	VEGFA/KDR	2
BP	GO:2000209	regulation of anoikis	2/139	26/18805	0.0769231	10.4068	4.14188	0.0156978	0.0367247	0.0184345	SRC/PTK2	2
BP	GO:0015980	energy derivation by oxidation of organic compounds	7/139	352/18805	0.0198864	2.69038	2.76267	0.0158316	0.037015	0.0185802	AKT1/SOD2/GSK3B/NOS2/RHOA/IGF1/CAT	7
BP	GO:1903706	regulation of hemopoiesis	8/139	436/18805	0.0183486	2.48234	2.70244	0.0158474	0.0370269	0.0185862	CREB1/IL2/TGFBR2/MAPK14/SYK/RHOA/JAK3/STAT1	8
BP	GO:0021987	cerebral cortex development	4/139	130/18805	0.0307692	4.1627	3.12253	0.0158659	0.0370269	0.0185862	EGFR/GSK3B/RHOA/ATIC	4
BP	GO:0055007	cardiac muscle cell differentiation	4/139	130/18805	0.0307692	4.1627	3.12253	0.0158659	0.0370269	0.0185862	NOX4/VEGFA/IGF1/PPARA	4
BP	GO:0046890	regulation of lipid biosynthetic process	5/139	199/18805	0.0251256	3.39919	2.93611	0.0162325	0.0378405	0.0189946	CREB1/AKT1/IGF1R/PPARA/MAPK1	5
BP	GO:0043124	negative regulation of canonical NF-kappaB signal transduction	3/139	72/18805	0.0416667	5.63699	3.40178	0.0162645	0.0378405	0.0189946	GSTP1/ESR1/STAT1	3
BP	GO:0046626	regulation of insulin receptor signaling pathway	3/139	72/18805	0.0416667	5.63699	3.40178	0.0162645	0.0378405	0.0189946	CTSD/SRC/PTPN1	3
BP	GO:0072577	endothelial cell apoptotic process	3/139	72/18805	0.0416667	5.63699	3.40178	0.0162645	0.0378405	0.0189946	KDR/PTPN1/PDPK1	3
BP	GO:0032612	interleukin-1 production	4/139	131/18805	0.0305344	4.13092	3.1031	0.0162742	0.0378405	0.0189946	IL6/GSTP1/JAK2/IGF1	4
BP	GO:0032652	regulation of interleukin-1 production	4/139	131/18805	0.0305344	4.13092	3.1031	0.0162742	0.0378405	0.0189946	IL6/GSTP1/JAK2/IGF1	4
BP	GO:0009988	cell-cell recognition	3/139	73/18805	0.0410959	5.55977	3.36837	0.0168717	0.0388045	0.0194785	ALDOA/LGALS3/CD209	3
BP	GO:0071901	negative regulation of protein serine/threonine kinase activity	3/139	73/18805	0.0410959	5.55977	3.36837	0.0168717	0.0388045	0.0194785	GSTP1/AKT1/PTPN1	3
BP	GO:0001783	B cell apoptotic process	2/139	27/18805	0.0740741	10.0213	4.04794	0.0168724	0.0388045	0.0194785	IL2/MIF	2
BP	GO:0006972	hyperosmotic response	2/139	27/18805	0.0740741	10.0213	4.04794	0.0168724	0.0388045	0.0194785	AKR1B1/PDPK1	2
BP	GO:0010460	positive regulation of heart rate	2/139	27/18805	0.0740741	10.0213	4.04794	0.0168724	0.0388045	0.0194785	PDE4D/PTPN1	2
BP	GO:0010875	positive regulation of cholesterol efflux	2/139	27/18805	0.0740741	10.0213	4.04794	0.0168724	0.0388045	0.0194785	PPARG/RXRA	2
BP	GO:0021846	cell proliferation in forebrain	2/139	27/18805	0.0740741	10.0213	4.04794	0.0168724	0.0388045	0.0194785	FGFR1/FGFR2	2
BP	GO:0031639	plasminogen activation	2/139	27/18805	0.0740741	10.0213	4.04794	0.0168724	0.0388045	0.0194785	PLAU/F11	2
BP	GO:0035313	wound healing, spreading of epidermal cells	2/139	27/18805	0.0740741	10.0213	4.04794	0.0168724	0.0388045	0.0194785	MMP12/ADAM17	2
BP	GO:0036119	response to platelet-derived growth factor	2/139	27/18805	0.0740741	10.0213	4.04794	0.0168724	0.0388045	0.0194785	SRC/PTPN1	2
BP	GO:0042026	protein refolding	2/139	27/18805	0.0740741	10.0213	4.04794	0.0168724	0.0388045	0.0194785	HSP90AA1/HSPA8	2
BP	GO:0042104	positive regulation of activated T cell proliferation	2/139	27/18805	0.0740741	10.0213	4.04794	0.0168724	0.0388045	0.0194785	IL2/IGF1	2
BP	GO:0042278	purine nucleoside metabolic process	2/139	27/18805	0.0740741	10.0213	4.04794	0.0168724	0.0388045	0.0194785	XDH/HPRT1	2
BP	GO:0042759	long-chain fatty acid biosynthetic process	2/139	27/18805	0.0740741	10.0213	4.04794	0.0168724	0.0388045	0.0194785	GSTP1/CYP2C9	2
BP	GO:0043043	peptide biosynthetic process	2/139	27/18805	0.0740741	10.0213	4.04794	0.0168724	0.0388045	0.0194785	MMP7/ELANE	2
BP	GO:0044346	fibroblast apoptotic process	2/139	27/18805	0.0740741	10.0213	4.04794	0.0168724	0.0388045	0.0194785	PIK3CG/CASP3	2
BP	GO:0060343	trabecula formation	2/139	27/18805	0.0740741	10.0213	4.04794	0.0168724	0.0388045	0.0194785	VEGFA/MMP2	2
BP	GO:0060669	embryonic placenta morphogenesis	2/139	27/18805	0.0740741	10.0213	4.04794	0.0168724	0.0388045	0.0194785	BMP7/FGFR2	2
BP	GO:0006635	fatty acid beta-oxidation	3/139	74/18805	0.0405405	5.48464	3.33557	0.0174915	0.0401312	0.0201445	PPARD/AKT1/PPARA	3
BP	GO:0007405	neuroblast proliferation	3/139	74/18805	0.0405405	5.48464	3.33557	0.0174915	0.0401312	0.0201445	VEGFA/FGFR1/FGFR2	3
BP	GO:0071260	cellular response to mechanical stimulus	3/139	74/18805	0.0405405	5.48464	3.33557	0.0174915	0.0401312	0.0201445	EGFR/IGF1R/MAPK8	3
BP	GO:1901184	regulation of ERBB signaling pathway	3/139	74/18805	0.0405405	5.48464	3.33557	0.0174915	0.0401312	0.0201445	EGFR/ADAM17/MMP9	3
BP	GO:0002698	negative regulation of immune effector process	4/139	134/18805	0.0298507	4.03844	3.04597	0.0175385	0.0401422	0.02015	IL2/LGALS3/JAK3/ARG1	4
BP	GO:0030512	negative regulation of transforming growth factor beta receptor signaling pathway	4/139	134/18805	0.0298507	4.03844	3.04597	0.0175385	0.0401422	0.02015	PPARG/PDPK1/ADAM17/PPARA	4
BP	GO:0035710	CD4-positive, alpha-beta T cell activation	4/139	134/18805	0.0298507	4.03844	3.04597	0.0175385	0.0401422	0.02015	IL2/IL6/TGFBR2/JAK3	4
BP	GO:0072175	epithelial tube formation	4/139	134/18805	0.0298507	4.03844	3.04597	0.0175385	0.0401422	0.02015	VEGFA/BMP7/FGFR2/CASP3	4
BP	GO:0002822	regulation of adaptive immune response based on somatic recombination of immune receptors built from immunoglobulin superfamily domains	5/139	204/18805	0.0245098	3.31588	2.86992	0.0178756	0.0408893	0.020525	IL2/IL6/JAK2/JAK3/ARG1	5
BP	GO:0002832	negative regulation of response to biotic stimulus	4/139	135/18805	0.0296296	4.00853	3.0273	0.0179732	0.041063	0.0206122	PPARG/PARP1/MMP12/ARG1	4
BP	GO:0046683	response to organophosphorus	4/139	135/18805	0.0296296	4.00853	3.0273	0.0179732	0.041063	0.0206122	PDE4D/REN/PIK3CG/STAT1	4
BP	GO:0002227	innate immune response in mucosa	2/139	28/18805	0.0714286	9.66341	3.95878	0.0180833	0.0410864	0.0206239	RNASE3/NOS2	2
BP	GO:0002675	positive regulation of acute inflammatory response	2/139	28/18805	0.0714286	9.66341	3.95878	0.0180833	0.0410864	0.0206239	IL6/PIK3CG	2
BP	GO:0009264	deoxyribonucleotide catabolic process	2/139	28/18805	0.0714286	9.66341	3.95878	0.0180833	0.0410864	0.0206239	XDH/TYMP	2
BP	GO:0035458	cellular response to interferon-beta	2/139	28/18805	0.0714286	9.66341	3.95878	0.0180833	0.0410864	0.0206239	CALM1/STAT1	2
BP	GO:0043304	regulation of mast cell degranulation	2/139	28/18805	0.0714286	9.66341	3.95878	0.0180833	0.0410864	0.0206239	SYK/PDPK1	2
BP	GO:0046386	deoxyribose phosphate catabolic process	2/139	28/18805	0.0714286	9.66341	3.95878	0.0180833	0.0410864	0.0206239	XDH/TYMP	2
BP	GO:0050995	negative regulation of lipid catabolic process	2/139	28/18805	0.0714286	9.66341	3.95878	0.0180833	0.0410864	0.0206239	AKT1/PIK3CG	2
BP	GO:1900543	negative regulation of purine nucleotide metabolic process	2/139	28/18805	0.0714286	9.66341	3.95878	0.0180833	0.0410864	0.0206239	PARP1/PPARA	2
BP	GO:0002090	regulation of receptor internalization	3/139	75/18805	0.04	5.41151	3.30336	0.0181238	0.0410864	0.0206239	VEGFA/SYK/SELE	3
BP	GO:0003170	heart valve development	3/139	75/18805	0.04	5.41151	3.30336	0.0181238	0.0410864	0.0206239	TGFBR2/NOS3/RHOA	3
BP	GO:0032411	positive regulation of transporter activity	3/139	75/18805	0.04	5.41151	3.30336	0.0181238	0.0410864	0.0206239	CALM1/CTSS/RXRA	3
BP	GO:0042130	negative regulation of T cell proliferation	3/139	75/18805	0.04	5.41151	3.30336	0.0181238	0.0410864	0.0206239	PDE5A/CASP3/ARG1	3
BP	GO:0071496	cellular response to external stimulus	3/139	75/18805	0.04	5.41151	3.30336	0.0181238	0.0410864	0.0206239	EGFR/IGF1R/MAPK8	3
BP	GO:0010639	negative regulation of organelle organization	7/139	362/18805	0.019337	2.61606	2.67919	0.0181702	0.041167	0.0206644	PPARG/BMP7/SRC/PARP1/AKT1/IGF1/MET	7
BP	GO:0006469	negative regulation of protein kinase activity	4/139	136/18805	0.0294118	3.97905	3.0088	0.0184145	0.0416461	0.0209049	GSTP1/AKT1/PTPN1/PDPK1	4
BP	GO:0034219	carbohydrate transmembrane transport	4/139	136/18805	0.0294118	3.97905	3.0088	0.0184145	0.0416461	0.0209049	MAPK14/PPARD/AKT1/IGF1	4
BP	GO:0045931	positive regulation of mitotic cell cycle	4/139	136/18805	0.0294118	3.97905	3.0088	0.0184145	0.0416461	0.0209049	EGFR/FGFR1/AKT1/ADAM17	4
BP	GO:2000242	negative regulation of reproductive process	3/139	76/18805	0.0394737	5.34031	3.27173	0.0187688	0.0424221	0.0212944	BMP7/KIT/IGF1	3
BP	GO:0045621	positive regulation of lymphocyte differentiation	4/139	137/18805	0.0291971	3.95001	2.99048	0.0188625	0.0426087	0.021388	IL2/TGFBR2/SYK/RHOA	4
BP	GO:0002295	T-helper cell lineage commitment	2/139	29/18805	0.0689655	9.33019	3.874	0.0193299	0.0432026	0.0216862	IL6/JAK3	2
BP	GO:0003401	axis elongation	2/139	29/18805	0.0689655	9.33019	3.874	0.0193299	0.0432026	0.0216862	ESR1/FGFR2	2
BP	GO:0010447	response to acidic pH	2/139	29/18805	0.0689655	9.33019	3.874	0.0193299	0.0432026	0.0216862	CTSS/SRC	2
BP	GO:0031952	regulation of protein autophosphorylation	2/139	29/18805	0.0689655	9.33019	3.874	0.0193299	0.0432026	0.0216862	CALM1/VEGFA	2
BP	GO:0035929	steroid hormone secretion	2/139	29/18805	0.0689655	9.33019	3.874	0.0193299	0.0432026	0.0216862	CYP19A1/REN	2
BP	GO:0042403	thyroid hormone metabolic process	2/139	29/18805	0.0689655	9.33019	3.874	0.0193299	0.0432026	0.0216862	CTSB/CTSK	2
BP	GO:0042509	regulation of tyrosine phosphorylation of STAT protein	2/139	29/18805	0.0689655	9.33019	3.874	0.0193299	0.0432026	0.0216862	JAK2/KIT	2
BP	GO:0042832	defense response to protozoan	2/139	29/18805	0.0689655	9.33019	3.874	0.0193299	0.0432026	0.0216862	HRAS/ARG1	2
BP	GO:0045742	positive regulation of epidermal growth factor receptor signaling pathway	2/139	29/18805	0.0689655	9.33019	3.874	0.0193299	0.0432026	0.0216862	ADAM17/MMP9	2
BP	GO:0045980	negative regulation of nucleotide metabolic process	2/139	29/18805	0.0689655	9.33019	3.874	0.0193299	0.0432026	0.0216862	PARP1/PPARA	2
BP	GO:0051349	positive regulation of lyase activity	2/139	29/18805	0.0689655	9.33019	3.874	0.0193299	0.0432026	0.0216862	NOS3/RAF1	2
BP	GO:0060479	lung cell differentiation	2/139	29/18805	0.0689655	9.33019	3.874	0.0193299	0.0432026	0.0216862	CREB1/THRA	2
BP	GO:0060487	lung epithelial cell differentiation	2/139	29/18805	0.0689655	9.33019	3.874	0.0193299	0.0432026	0.0216862	CREB1/THRA	2
BP	GO:0070977	bone maturation	2/139	29/18805	0.0689655	9.33019	3.874	0.0193299	0.0432026	0.0216862	RHOA/IGF1	2
BP	GO:0090594	inflammatory response to wounding	2/139	29/18805	0.0689655	9.33019	3.874	0.0193299	0.0432026	0.0216862	IL6/PPARG	2
BP	GO:1901201	regulation of extracellular matrix assembly	2/139	29/18805	0.0689655	9.33019	3.874	0.0193299	0.0432026	0.0216862	PPARG/TGFBR1	2
BP	GO:1904036	negative regulation of epithelial cell apoptotic process	2/139	29/18805	0.0689655	9.33019	3.874	0.0193299	0.0432026	0.0216862	IGF1R/PPARA	2
BP	GO:2000319	regulation of T-helper 17 cell differentiation	2/139	29/18805	0.0689655	9.33019	3.874	0.0193299	0.0432026	0.0216862	IL2/JAK3	2
BP	GO:0090596	sensory organ morphogenesis	6/139	286/18805	0.020979	2.8382	2.70318	0.0196658	0.0439276	0.0220501	VEGFA/BMP7/FGFR1/KDR/FGFR2/MAPK1	6
BP	GO:0051960	regulation of nervous system development	8/139	454/18805	0.0176211	2.38393	2.57583	0.0196889	0.0439533	0.022063	IL6/VEGFA/EGFR/BMP7/F2/TYMP/AKT1/KIT	8
BP	GO:0046328	regulation of JNK cascade	4/139	139/18805	0.028777	3.89317	2.95436	0.0197787	0.0441281	0.0221507	GSTP1/IGF1R/XIAP/HRAS	4
BP	GO:0002637	regulation of immunoglobulin production	3/139	78/18805	0.0384615	5.20338	3.2101	0.0200966	0.0447846	0.0224803	IL2/IL6/GPI	3
BP	GO:0010827	regulation of D-glucose transmembrane transport	3/139	78/18805	0.0384615	5.20338	3.2101	0.0200966	0.0447846	0.0224803	MAPK14/AKT1/IGF1	3
BP	GO:0002286	T cell activation involved in immune response	4/139	140/18805	0.0285714	3.86536	2.93655	0.020247	0.0450671	0.0226221	IL2/IL6/LGALS3/JAK3	4
BP	GO:0032388	positive regulation of intracellular transport	4/139	140/18805	0.0285714	3.86536	2.93655	0.020247	0.0450671	0.0226221	MAPK14/HSP90AA1/GSK3B/JAK2	4
BP	GO:0000002	mitochondrial genome maintenance	2/139	30/18805	0.0666667	9.01918	3.79322	0.0206115	0.0456116	0.0228954	PARP1/TYMP	2
BP	GO:0002066	columnar/cuboidal epithelial cell development	2/139	30/18805	0.0666667	9.01918	3.79322	0.0206115	0.0456116	0.0228954	SRC/PGR	2
BP	GO:0009119	ribonucleoside metabolic process	2/139	30/18805	0.0666667	9.01918	3.79322	0.0206115	0.0456116	0.0228954	XDH/HPRT1	2
BP	GO:0010893	positive regulation of steroid biosynthetic process	2/139	30/18805	0.0666667	9.01918	3.79322	0.0206115	0.0456116	0.0228954	IGF1R/MAPK1	2
BP	GO:0015732	prostaglandin transport	2/139	30/18805	0.0666667	9.01918	3.79322	0.0206115	0.0456116	0.0228954	MIF/NOS2	2
BP	GO:0046639	negative regulation of alpha-beta T cell differentiation	2/139	30/18805	0.0666667	9.01918	3.79322	0.0206115	0.0456116	0.0228954	IL2/JAK3	2
BP	GO:0090140	regulation of mitochondrial fission	2/139	30/18805	0.0666667	9.01918	3.79322	0.0206115	0.0456116	0.0228954	PPARG/KDR	2
BP	GO:0097421	liver regeneration	2/139	30/18805	0.0666667	9.01918	3.79322	0.0206115	0.0456116	0.0228954	IL6/EGFR	2
BP	GO:0120255	olefinic compound biosynthetic process	2/139	30/18805	0.0666667	9.01918	3.79322	0.0206115	0.0456116	0.0228954	CREB1/CYP19A1	2
BP	GO:1903672	positive regulation of sprouting angiogenesis	2/139	30/18805	0.0666667	9.01918	3.79322	0.0206115	0.0456116	0.0228954	VEGFA/PDPK1	2
BP	GO:0008643	carbohydrate transport	4/139	141/18805	0.0283688	3.83795	2.9189	0.020722	0.0458295	0.0230048	MAPK14/PPARD/AKT1/IGF1	4
BP	GO:0007409	axonogenesis	8/139	459/18805	0.0174292	2.35796	2.54172	0.0208648	0.0461183	0.0231498	CREB1/VEGFA/BMP7/IGF1R/GSK3B/ADAM17/FGFR2/PTK2	8
BP	GO:0050851	antigen receptor-mediated signaling pathway	5/139	213/18805	0.0234742	3.17577	2.75579	0.0211035	0.0466188	0.023401	PDE4D/SYK/LGALS3/HRAS/MAPK1	5
BP	GO:1904064	positive regulation of cation transmembrane transport	4/139	142/18805	0.028169	3.81092	2.90141	0.0212039	0.0468135	0.0234987	CALM1/CTSS/F2/PDPK1	4
BP	GO:0003298	physiological muscle hypertrophy	2/139	31/18805	0.0645161	8.72824	3.71612	0.0219277	0.0480214	0.024105	IGF1/PPARA	2
BP	GO:0003301	physiological cardiac muscle hypertrophy	2/139	31/18805	0.0645161	8.72824	3.71612	0.0219277	0.0480214	0.024105	IGF1/PPARA	2
BP	GO:0008209	androgen metabolic process	2/139	31/18805	0.0645161	8.72824	3.71612	0.0219277	0.0480214	0.024105	CYP19A1/ESR1	2
BP	GO:0032607	interferon-alpha production	2/139	31/18805	0.0645161	8.72824	3.71612	0.0219277	0.0480214	0.024105	MMP12/STAT1	2
BP	GO:0032647	regulation of interferon-alpha production	2/139	31/18805	0.0645161	8.72824	3.71612	0.0219277	0.0480214	0.024105	MMP12/STAT1	2
BP	GO:0050482	arachidonate secretion	2/139	31/18805	0.0645161	8.72824	3.71612	0.0219277	0.0480214	0.024105	MIF/SYK	2
BP	GO:0060037	pharyngeal system development	2/139	31/18805	0.0645161	8.72824	3.71612	0.0219277	0.0480214	0.024105	BMP7/TGFBR1	2
BP	GO:0061049	cell growth involved in cardiac muscle cell development	2/139	31/18805	0.0645161	8.72824	3.71612	0.0219277	0.0480214	0.024105	IGF1/PPARA	2
BP	GO:0150117	positive regulation of cell-substrate junction organization	2/139	31/18805	0.0645161	8.72824	3.71612	0.0219277	0.0480214	0.024105	VEGFA/KDR	2
BP	GO:1900745	positive regulation of p38MAPK cascade	2/139	31/18805	0.0645161	8.72824	3.71612	0.0219277	0.0480214	0.024105	VEGFA/XDH	2
BP	GO:1900746	regulation of vascular endothelial growth factor signaling pathway	2/139	31/18805	0.0645161	8.72824	3.71612	0.0219277	0.0480214	0.024105	VEGFA/XDH	2
BP	GO:1901186	positive regulation of ERBB signaling pathway	2/139	31/18805	0.0645161	8.72824	3.71612	0.0219277	0.0480214	0.024105	ADAM17/MMP9	2
BP	GO:1903055	positive regulation of extracellular matrix organization	2/139	31/18805	0.0645161	8.72824	3.71612	0.0219277	0.0480214	0.024105	IL6/TGFBR1	2
BP	GO:1903963	arachidonate transport	2/139	31/18805	0.0645161	8.72824	3.71612	0.0219277	0.0480214	0.024105	MIF/SYK	2
BP	GO:0090049	regulation of cell migration involved in sprouting angiogenesis	3/139	81/18805	0.037037	5.01066	3.12152	0.0221831	0.0485359	0.0243633	VEGFA/KDR/RHOA	3
BP	GO:0033673	negative regulation of kinase activity	4/139	144/18805	0.0277778	3.75799	2.86691	0.0221882	0.0485359	0.0243633	GSTP1/AKT1/PTPN1/PDPK1	4
BP	GO:0019058	viral life cycle	6/139	295/18805	0.020339	2.75162	2.6167	0.0224961	0.0491812	0.0246872	EGFR/DPP4/SRC/CTSB/CCL5/CD209	6
BP	GO:0072594	establishment of protein localization to organelle	8/139	467/18805	0.0171306	2.31756	2.48806	0.0228491	0.0499241	0.0250601	MAPK14/HSP90AA1/HSPA8/AKT1/MMP12/SYK/JAK2/MAPK8	8
BP	GO:0072028	nephron morphogenesis	3/139	82/18805	0.0365854	4.94955	3.09296	0.0229039	0.0499864	0.0250914	VEGFA/BMP7/STAT1	3
BP	GO:1904427	positive regulation of calcium ion transmembrane transport	3/139	82/18805	0.0365854	4.94955	3.09296	0.0229039	0.0499864	0.0250914	CALM1/F2/PDPK1	3
BP	GO:0006986	response to unfolded protein	4/139	146/18805	0.0273973	3.70651	2.83302	0.0232	0.0504841	0.0253412	HSP90AA1/HSPA8/AKT1/PTPN1	4
BP	GO:0001562	response to protozoan	2/139	32/18805	0.0625	8.45549	3.64243	0.0232779	0.0504841	0.0253412	HRAS/ARG1	2
BP	GO:0002313	mature B cell differentiation involved in immune response	2/139	32/18805	0.0625	8.45549	3.64243	0.0232779	0.0504841	0.0253412	IL2/IL6	2
BP	GO:0006026	aminoglycan catabolic process	2/139	32/18805	0.0625	8.45549	3.64243	0.0232779	0.0504841	0.0253412	CHIT1/HEXB	2
BP	GO:0010644	cell communication by electrical coupling	2/139	32/18805	0.0625	8.45549	3.64243	0.0232779	0.0504841	0.0253412	CALM1/PDE4D	2
BP	GO:0036336	dendritic cell migration	2/139	32/18805	0.0625	8.45549	3.64243	0.0232779	0.0504841	0.0253412	CCL5/PIK3CG	2
BP	GO:0043373	CD4-positive, alpha-beta T cell lineage commitment	2/139	32/18805	0.0625	8.45549	3.64243	0.0232779	0.0504841	0.0253412	IL6/JAK3	2
BP	GO:0045987	positive regulation of smooth muscle contraction	2/139	32/18805	0.0625	8.45549	3.64243	0.0232779	0.0504841	0.0253412	RHOA/KIT	2
BP	GO:0051085	chaperone cofactor-dependent protein refolding	2/139	32/18805	0.0625	8.45549	3.64243	0.0232779	0.0504841	0.0253412	HSPA8/BAG1	2
BP	GO:0060674	placenta blood vessel development	2/139	32/18805	0.0625	8.45549	3.64243	0.0232779	0.0504841	0.0253412	AKT1/MAPK1	2
BP	GO:0061037	negative regulation of cartilage development	2/139	32/18805	0.0625	8.45549	3.64243	0.0232779	0.0504841	0.0253412	TGFBR1/CTSK	2
BP	GO:0015711	organic anion transport	8/139	469/18805	0.0170576	2.30768	2.47481	0.0233653	0.0506447	0.0254219	PPARG/PPARD/MIF/AKT1/SYK/FABP4/NOS2/PPARA	8
BP	GO:0002819	regulation of adaptive immune response	5/139	219/18805	0.0228311	3.08876	2.68303	0.0234541	0.0508083	0.025504	IL2/IL6/JAK2/JAK3/ARG1	5
BP	GO:0046323	D-glucose import	3/139	83/18805	0.0361446	4.88992	3.06486	0.0236373	0.051147	0.025674	MAPK14/AKT1/IGF1	3
BP	GO:0048844	artery morphogenesis	3/139	83/18805	0.0361446	4.88992	3.06486	0.0236373	0.051147	0.025674	VEGFA/TGFBR2/TGFBR1	3
BP	GO:0035148	tube formation	4/139	148/18805	0.027027	3.65643	2.79972	0.0242395	0.0524201	0.026313	VEGFA/BMP7/FGFR2/CASP3	4
BP	GO:0097009	energy homeostasis	3/139	84/18805	0.0357143	4.83171	3.03721	0.0243835	0.0527015	0.0264543	MAPK14/PPARD/MAPK8	3
BP	GO:0002230	positive regulation of defense response to virus by host	2/139	33/18805	0.0606061	8.19926	3.57188	0.0246614	0.0530311	0.0266198	HSP90AA1/STAT1	2
BP	GO:0010743	regulation of macrophage derived foam cell differentiation	2/139	33/18805	0.0606061	8.19926	3.57188	0.0246614	0.0530311	0.0266198	PPARG/PPARA	2
BP	GO:0010799	regulation of peptidyl-threonine phosphorylation	2/139	33/18805	0.0606061	8.19926	3.57188	0.0246614	0.0530311	0.0266198	CALM1/MAPK1	2
BP	GO:0010880	regulation of release of sequestered calcium ion into cytosol by sarcoplasmic reticulum	2/139	33/18805	0.0606061	8.19926	3.57188	0.0246614	0.0530311	0.0266198	CALM1/PDE4D	2
BP	GO:0045648	positive regulation of erythrocyte differentiation	2/139	33/18805	0.0606061	8.19926	3.57188	0.0246614	0.0530311	0.0266198	MAPK14/STAT1	2
BP	GO:0045907	positive regulation of vasoconstriction	2/139	33/18805	0.0606061	8.19926	3.57188	0.0246614	0.0530311	0.0266198	EGFR/RHOA	2
BP	GO:0048799	animal organ maturation	2/139	33/18805	0.0606061	8.19926	3.57188	0.0246614	0.0530311	0.0266198	RHOA/IGF1	2
BP	GO:0061384	heart trabecula morphogenesis	2/139	33/18805	0.0606061	8.19926	3.57188	0.0246614	0.0530311	0.0266198	BMP7/TGFBR1	2
BP	GO:1902547	regulation of cellular response to vascular endothelial growth factor stimulus	2/139	33/18805	0.0606061	8.19926	3.57188	0.0246614	0.0530311	0.0266198	VEGFA/XDH	2
BP	GO:0016331	morphogenesis of embryonic epithelium	4/139	149/18805	0.0268456	3.63189	2.78329	0.0247697	0.0532338	0.0267215	AR/BMP7/FGFR2/CASP3	4
BP	GO:0048167	regulation of synaptic plasticity	5/139	223/18805	0.0224215	3.03336	2.63589	0.0251117	0.0539385	0.0270752	GSK3B/KIT/HMGCR/HRAS/MAPK1	5
BP	GO:0060337	type I interferon-mediated signaling pathway	3/139	85/18805	0.0352941	4.77486	3.00999	0.0251422	0.053943	0.0270775	MMP12/PTPN1/STAT1	3
BP	GO:2000514	regulation of CD4-positive, alpha-beta T cell activation	3/139	85/18805	0.0352941	4.77486	3.00999	0.0251422	0.053943	0.0270775	IL2/TGFBR2/JAK3	3
BP	GO:0016055	Wnt signaling pathway	8/139	477/18805	0.0167715	2.26898	2.42249	0.0255127	0.054707	0.027461	EGFR/MAPK14/CSNK1G2/SRC/GSK3B/RHOA/XIAP/FGFR2	8
BP	GO:0050852	T cell receptor signaling pathway	4/139	151/18805	0.0264901	3.58378	2.75084	0.025851	0.0554012	0.0278094	PDE4D/LGALS3/HRAS/MAPK1	4
BP	GO:0042093	T-helper cell differentiation	3/139	86/18805	0.0348837	4.71934	2.98319	0.0259136	0.0554729	0.0278454	IL2/IL6/JAK3	3
BP	GO:0071357	cellular response to type I interferon	3/139	86/18805	0.0348837	4.71934	2.98319	0.0259136	0.0554729	0.0278454	MMP12/PTPN1/STAT1	3
BP	GO:0045619	regulation of lymphocyte differentiation	5/139	225/18805	0.0222222	3.00639	2.61271	0.0259681	0.055512	0.027865	IL2/TGFBR2/SYK/RHOA/JAK3	5
BP	GO:0002828	regulation of type 2 immune response	2/139	34/18805	0.0588235	7.9581	3.50424	0.0260778	0.055512	0.027865	IL6/ARG1	2
BP	GO:0006221	pyrimidine nucleotide biosynthetic process	2/139	34/18805	0.0588235	7.9581	3.50424	0.0260778	0.055512	0.027865	DHODH/DTYMK	2
BP	GO:0006691	leukotriene metabolic process	2/139	34/18805	0.0588235	7.9581	3.50424	0.0260778	0.055512	0.027865	SYK/DPEP1	2
BP	GO:0010804	negative regulation of tumor necrosis factor-mediated signaling pathway	2/139	34/18805	0.0588235	7.9581	3.50424	0.0260778	0.055512	0.027865	GSTP1/XIAP	2
BP	GO:0018198	peptidyl-cysteine modification	2/139	34/18805	0.0588235	7.9581	3.50424	0.0260778	0.055512	0.027865	NOS2/S100A9	2
BP	GO:0032107	regulation of response to nutrient levels	2/139	34/18805	0.0588235	7.9581	3.50424	0.0260778	0.055512	0.027865	PPARA/RXRA	2
BP	GO:0048710	regulation of astrocyte differentiation	2/139	34/18805	0.0588235	7.9581	3.50424	0.0260778	0.055512	0.027865	IL6/F2	2
BP	GO:0060055	angiogenesis involved in wound healing	2/139	34/18805	0.0588235	7.9581	3.50424	0.0260778	0.055512	0.027865	VEGFA/KDR	2
BP	GO:0070498	interleukin-1-mediated signaling pathway	2/139	34/18805	0.0588235	7.9581	3.50424	0.0260778	0.055512	0.027865	IL6/VRK2	2
BP	GO:0007281	germ cell development	7/139	391/18805	0.0179028	2.42203	2.45206	0.0263114	0.0559518	0.0280858	SRC/ANG/PDE5A/AKT1/HEXB/KIT/IGF1	7
BP	GO:0043086	negative regulation of catalytic activity	6/139	306/18805	0.0196078	2.6527	2.51529	0.0263138	0.0559518	0.0280858	GSTP1/AKT1/PTPN1/GSK3B/PDPK1/HRAS	6
BP	GO:0034767	positive regulation of monoatomic ion transmembrane transport	4/139	152/18805	0.0263158	3.5602	2.73482	0.0264021	0.0561082	0.0281643	CALM1/CTSS/F2/PDPK1	4
BP	GO:0005977	glycogen metabolic process	3/139	87/18805	0.0344828	4.6651	2.9568	0.0266976	0.0566413	0.0284319	AKT1/GSK3B/IGF1	3
BP	GO:0007492	endoderm development	3/139	87/18805	0.0344828	4.6651	2.9568	0.0266976	0.0566413	0.0284319	MMP8/MMP9/MMP2	3
BP	GO:0055013	cardiac muscle cell development	3/139	87/18805	0.0344828	4.6651	2.9568	0.0266976	0.0566413	0.0284319	VEGFA/IGF1/PPARA	3
BP	GO:0030100	regulation of endocytosis	6/139	309/18805	0.0194175	2.62695	2.4884	0.0274254	0.0578191	0.0290232	VEGFA/SRC/PTPN1/SYK/LGALS3/SELE	6
BP	GO:0002294	CD4-positive, alpha-beta T cell differentiation involved in immune response	3/139	88/18805	0.0340909	4.61208	2.93081	0.0274943	0.0578191	0.0290232	IL2/IL6/JAK3	3
BP	GO:0032024	positive regulation of insulin secretion	3/139	88/18805	0.0340909	4.61208	2.93081	0.0274943	0.0578191	0.0290232	PPARD/F2/JAK2	3
BP	GO:0050810	regulation of steroid biosynthetic process	3/139	88/18805	0.0340909	4.61208	2.93081	0.0274943	0.0578191	0.0290232	CREB1/IGF1R/MAPK1	3
BP	GO:0002719	negative regulation of cytokine production involved in immune response	2/139	35/18805	0.0571429	7.73073	3.43931	0.0275264	0.0578191	0.0290232	JAK3/ARG1	2
BP	GO:0010667	negative regulation of cardiac muscle cell apoptotic process	2/139	35/18805	0.0571429	7.73073	3.43931	0.0275264	0.0578191	0.0290232	PDPK1/JAK2	2
BP	GO:0034505	tooth mineralization	2/139	35/18805	0.0571429	7.73073	3.43931	0.0275264	0.0578191	0.0290232	FGFR1/PPARA	2
BP	GO:0035456	response to interferon-beta	2/139	35/18805	0.0571429	7.73073	3.43931	0.0275264	0.0578191	0.0290232	CALM1/STAT1	2
BP	GO:0043407	negative regulation of MAP kinase activity	2/139	35/18805	0.0571429	7.73073	3.43931	0.0275264	0.0578191	0.0290232	GSTP1/PTPN1	2
BP	GO:0045777	positive regulation of blood pressure	2/139	35/18805	0.0571429	7.73073	3.43931	0.0275264	0.0578191	0.0290232	PTPN1/RHOA	2
BP	GO:0045940	positive regulation of steroid metabolic process	2/139	35/18805	0.0571429	7.73073	3.43931	0.0275264	0.0578191	0.0290232	IGF1R/MAPK1	2
BP	GO:0048147	negative regulation of fibroblast proliferation	2/139	35/18805	0.0571429	7.73073	3.43931	0.0275264	0.0578191	0.0290232	GSTP1/SOD2	2
BP	GO:0048333	mesodermal cell differentiation	2/139	35/18805	0.0571429	7.73073	3.43931	0.0275264	0.0578191	0.0290232	FGFR1/FGFR2	2
BP	GO:0050931	pigment cell differentiation	2/139	35/18805	0.0571429	7.73073	3.43931	0.0275264	0.0578191	0.0290232	SOD2/KIT	2
BP	GO:0051353	positive regulation of oxidoreductase activity	2/139	35/18805	0.0571429	7.73073	3.43931	0.0275264	0.0578191	0.0290232	ESR1/AKT1	2
BP	GO:0090050	positive regulation of cell migration involved in sprouting angiogenesis	2/139	35/18805	0.0571429	7.73073	3.43931	0.0275264	0.0578191	0.0290232	VEGFA/KDR	2
BP	GO:0090075	relaxation of muscle	2/139	35/18805	0.0571429	7.73073	3.43931	0.0275264	0.0578191	0.0290232	PDE4D/PDE5A	2
BP	GO:1902176	negative regulation of oxidative stress-induced intrinsic apoptotic signaling pathway	2/139	35/18805	0.0571429	7.73073	3.43931	0.0275264	0.0578191	0.0290232	AKT1/SOD2	2
BP	GO:0008544	epidermis development	7/139	395/18805	0.0177215	2.3975	2.42232	0.0276025	0.0579469	0.0290873	EGFR/PPARD/FGFR1/MET/FGFR2/PPARA/CASP3	7
BP	GO:0002287	alpha-beta T cell activation involved in immune response	3/139	89/18805	0.0337079	4.56026	2.90521	0.0283035	0.0592225	0.0297276	IL2/IL6/JAK3	3
BP	GO:0002293	alpha-beta T cell differentiation involved in immune response	3/139	89/18805	0.0337079	4.56026	2.90521	0.0283035	0.0592225	0.0297276	IL2/IL6/JAK3	3
BP	GO:0006094	gluconeogenesis	3/139	89/18805	0.0337079	4.56026	2.90521	0.0283035	0.0592225	0.0297276	GPI/PPARA/TPI1	3
BP	GO:0042310	vasoconstriction	3/139	89/18805	0.0337079	4.56026	2.90521	0.0283035	0.0592225	0.0297276	EGFR/RHOA/MMP2	3
BP	GO:0044042	glucan metabolic process	3/139	89/18805	0.0337079	4.56026	2.90521	0.0283035	0.0592225	0.0297276	AKT1/GSK3B/IGF1	3
BP	GO:1902117	positive regulation of organelle assembly	3/139	89/18805	0.0337079	4.56026	2.90521	0.0283035	0.0592225	0.0297276	SRC/GSK3B/RHOA	3
BP	GO:0001782	B cell homeostasis	2/139	36/18805	0.0555556	7.51599	3.3769	0.0290067	0.0602302	0.0302334	MIF/CASP3	2
BP	GO:0002067	glandular epithelial cell differentiation	2/139	36/18805	0.0555556	7.51599	3.3769	0.0290067	0.0602302	0.0302334	PGR/FGFR2	2
BP	GO:0007617	mating behavior	2/139	36/18805	0.0555556	7.51599	3.3769	0.0290067	0.0602302	0.0302334	HEXB/THRA	2
BP	GO:0030224	monocyte differentiation	2/139	36/18805	0.0555556	7.51599	3.3769	0.0290067	0.0602302	0.0302334	VEGFA/PPARG	2
BP	GO:0032373	positive regulation of sterol transport	2/139	36/18805	0.0555556	7.51599	3.3769	0.0290067	0.0602302	0.0302334	PPARG/RXRA	2
BP	GO:0032376	positive regulation of cholesterol transport	2/139	36/18805	0.0555556	7.51599	3.3769	0.0290067	0.0602302	0.0302334	PPARG/RXRA	2
BP	GO:0043369	CD4-positive or CD8-positive, alpha-beta T cell lineage commitment	2/139	36/18805	0.0555556	7.51599	3.3769	0.0290067	0.0602302	0.0302334	IL6/JAK3	2
BP	GO:0043388	positive regulation of DNA binding	2/139	36/18805	0.0555556	7.51599	3.3769	0.0290067	0.0602302	0.0302334	MMP9/IGF1	2
BP	GO:0045577	regulation of B cell differentiation	2/139	36/18805	0.0555556	7.51599	3.3769	0.0290067	0.0602302	0.0302334	IL2/SYK	2
BP	GO:0060317	cardiac epithelial to mesenchymal transition	2/139	36/18805	0.0555556	7.51599	3.3769	0.0290067	0.0602302	0.0302334	TGFBR2/TGFBR1	2
BP	GO:0090183	regulation of kidney development	2/139	36/18805	0.0555556	7.51599	3.3769	0.0290067	0.0602302	0.0302334	VEGFA/STAT1	2
BP	GO:1900101	regulation of endoplasmic reticulum unfolded protein response	2/139	36/18805	0.0555556	7.51599	3.3769	0.0290067	0.0602302	0.0302334	AKT1/PTPN1	2
BP	GO:1902745	positive regulation of lamellipodium organization	2/139	36/18805	0.0555556	7.51599	3.3769	0.0290067	0.0602302	0.0302334	HSP90AA1/SRC	2
BP	GO:2000352	negative regulation of endothelial cell apoptotic process	2/139	36/18805	0.0555556	7.51599	3.3769	0.0290067	0.0602302	0.0302334	KDR/PDPK1	2
BP	GO:0048588	developmental cell growth	5/139	232/18805	0.0215517	2.91568	2.53358	0.029112	0.0604105	0.0303239	VEGFA/TGFBR2/GSK3B/IGF1/PPARA	5
BP	GO:0061515	myeloid cell development	3/139	90/18805	0.0333333	4.50959	2.87998	0.0291253	0.0604105	0.0303239	SRC/KIT/GP1BA	3
BP	GO:0008037	cell recognition	4/139	158/18805	0.0253165	3.42501	2.64146	0.0298572	0.0618947	0.031069	ALDOA/LGALS3/CASP3/CD209	4
BP	GO:0097581	lamellipodium organization	3/139	91/18805	0.032967	4.46004	2.85512	0.0299597	0.0620734	0.0311587	HSP90AA1/SRC/KIT	3
BP	GO:0003382	epithelial cell morphogenesis	2/139	37/18805	0.0540541	7.31285	3.31684	0.0305183	0.0630589	0.0316534	AR/MET	2
BP	GO:0010092	specification of animal organ identity	2/139	37/18805	0.0540541	7.31285	3.31684	0.0305183	0.0630589	0.0316534	FGFR1/FGFR2	2
BP	GO:0010614	negative regulation of cardiac muscle hypertrophy	2/139	37/18805	0.0540541	7.31285	3.31684	0.0305183	0.0630589	0.0316534	PPARG/PPARA	2
BP	GO:0034694	response to prostaglandin	2/139	37/18805	0.0540541	7.31285	3.31684	0.0305183	0.0630589	0.0316534	AKT1/AKR1C2	2
BP	GO:2000515	negative regulation of CD4-positive, alpha-beta T cell activation	2/139	37/18805	0.0540541	7.31285	3.31684	0.0305183	0.0630589	0.0316534	IL2/JAK3	2
BP	GO:0034340	response to type I interferon	3/139	92/18805	0.0326087	4.41156	2.83062	0.0308067	0.0635169	0.0318832	MMP12/PTPN1/STAT1	3
BP	GO:0071230	cellular response to amino acid stimulus	3/139	92/18805	0.0326087	4.41156	2.83062	0.0308067	0.0635169	0.0318832	EGFR/MMP3/MMP2	3
BP	GO:1990868	response to chemokine	3/139	92/18805	0.0326087	4.41156	2.83062	0.0308067	0.0635169	0.0318832	RHOA/JAK2/CCL5	3
BP	GO:1990869	cellular response to chemokine	3/139	92/18805	0.0326087	4.41156	2.83062	0.0308067	0.0635169	0.0318832	RHOA/JAK2/CCL5	3
BP	GO:1902115	regulation of organelle assembly	5/139	236/18805	0.0211864	2.86627	2.48967	0.0310122	0.0639059	0.0320785	FGFR1/SRC/AKT1/GSK3B/RHOA	5
BP	GO:0061351	neural precursor cell proliferation	4/139	160/18805	0.025	3.38219	2.61134	0.0310656	0.0639814	0.0321164	VEGFA/FGFR1/RHOA/FGFR2	4
BP	GO:0001656	metanephros development	3/139	93/18805	0.0322581	4.36412	2.80647	0.0316662	0.065142	0.032699	BMP7/AKR1B1/STAT1	3
BP	GO:0042100	B cell proliferation	3/139	93/18805	0.0322581	4.36412	2.80647	0.0316662	0.065142	0.032699	IL2/MIF/CASP3	3
BP	GO:0030902	hindbrain development	4/139	161/18805	0.0248447	3.36119	2.59645	0.0316805	0.065142	0.032699	CBS/BMP7/IGF1R/ATIC	4
BP	GO:0006909	phagocytosis	5/139	238/18805	0.0210084	2.84218	2.46806	0.0319908	0.0655688	0.0329132	SRC/SYK/NOS2/ELANE/PTK2	5
BP	GO:0060560	developmental growth involved in morphogenesis	5/139	238/18805	0.0210084	2.84218	2.46806	0.0319908	0.0655688	0.0329132	VEGFA/TGFBR2/ESR1/GSK3B/FGFR2	5
BP	GO:0002335	mature B cell differentiation	2/139	38/18805	0.0526316	7.12041	3.25898	0.0320604	0.0655688	0.0329132	IL2/IL6	2
BP	GO:0008207	C21-steroid hormone metabolic process	2/139	38/18805	0.0526316	7.12041	3.25898	0.0320604	0.0655688	0.0329132	AKR1B1/AKR1C2	2
BP	GO:0010742	macrophage derived foam cell differentiation	2/139	38/18805	0.0526316	7.12041	3.25898	0.0320604	0.0655688	0.0329132	PPARG/PPARA	2
BP	GO:0014808	release of sequestered calcium ion into cytosol by sarcoplasmic reticulum	2/139	38/18805	0.0526316	7.12041	3.25898	0.0320604	0.0655688	0.0329132	CALM1/PDE4D	2
BP	GO:0043506	regulation of JUN kinase activity	2/139	38/18805	0.0526316	7.12041	3.25898	0.0320604	0.0655688	0.0329132	GSTP1/PTPN1	2
BP	GO:0046677	response to antibiotic	2/139	38/18805	0.0526316	7.12041	3.25898	0.0320604	0.0655688	0.0329132	HSP90AA1/JAK2	2
BP	GO:0071398	cellular response to fatty acid	2/139	38/18805	0.0526316	7.12041	3.25898	0.0320604	0.0655688	0.0329132	SRC/AKR1C2	2
BP	GO:0071711	basement membrane organization	2/139	38/18805	0.0526316	7.12041	3.25898	0.0320604	0.0655688	0.0329132	CTSS/CMA1	2
BP	GO:0030010	establishment of cell polarity	4/139	162/18805	0.0246914	3.34044	2.58169	0.0323026	0.0660284	0.0331439	IGF1R/GSK3B/RHOA/PTK2	4
BP	GO:0021766	hippocampus development	3/139	94/18805	0.0319149	4.31769	2.78265	0.0325382	0.066403	0.0333319	IGF1R/GSK3B/CASP3	3
BP	GO:0055006	cardiac cell development	3/139	94/18805	0.0319149	4.31769	2.78265	0.0325382	0.066403	0.0333319	VEGFA/IGF1/PPARA	3
BP	GO:2000278	regulation of DNA biosynthetic process	3/139	94/18805	0.0319149	4.31769	2.78265	0.0325382	0.066403	0.0333319	NOX4/VEGFA/HSP90AA1	3
BP	GO:0008277	regulation of G protein-coupled receptor signaling pathway	4/139	163/18805	0.0245399	3.31995	2.56704	0.0329317	0.0671701	0.033717	PDE4D/F2/CCL5/MET	4
BP	GO:0032465	regulation of cytokinesis	3/139	95/18805	0.0315789	4.27225	2.75916	0.0334226	0.0680984	0.034183	CALM1/IGF1R/RHOA	3
BP	GO:0051492	regulation of stress fiber assembly	3/139	95/18805	0.0315789	4.27225	2.75916	0.0334226	0.0680984	0.034183	TGFBR1/RHOA/MET	3
BP	GO:0035966	response to topologically incorrect protein	4/139	164/18805	0.0243902	3.2997	2.5525	0.0335681	0.0681614	0.0342146	HSP90AA1/HSPA8/AKT1/PTPN1	4
BP	GO:0006516	glycoprotein catabolic process	2/139	39/18805	0.0512821	6.93783	3.20318	0.0336327	0.0681614	0.0342146	MMP12/HEXB	2
BP	GO:0008210	estrogen metabolic process	2/139	39/18805	0.0512821	6.93783	3.20318	0.0336327	0.0681614	0.0342146	CYP19A1/CYP2C9	2
BP	GO:0014741	negative regulation of muscle hypertrophy	2/139	39/18805	0.0512821	6.93783	3.20318	0.0336327	0.0681614	0.0342146	PPARG/PPARA	2
BP	GO:0032205	negative regulation of telomere maintenance	2/139	39/18805	0.0512821	6.93783	3.20318	0.0336327	0.0681614	0.0342146	SRC/PARP1	2
BP	GO:0032872	regulation of stress-activated MAPK cascade	2/139	39/18805	0.0512821	6.93783	3.20318	0.0336327	0.0681614	0.0342146	GSTP1/MAPK1	2
BP	GO:0033280	response to vitamin D	2/139	39/18805	0.0512821	6.93783	3.20318	0.0336327	0.0681614	0.0342146	BMP7/RXRA	2
BP	GO:0035633	maintenance of blood-brain barrier	2/139	39/18805	0.0512821	6.93783	3.20318	0.0336327	0.0681614	0.0342146	IL6/VEGFA	2
BP	GO:0070884	regulation of calcineurin-NFAT signaling cascade	2/139	39/18805	0.0512821	6.93783	3.20318	0.0336327	0.0681614	0.0342146	GSK3B/IGF1	2
BP	GO:0090077	foam cell differentiation	2/139	39/18805	0.0512821	6.93783	3.20318	0.0336327	0.0681614	0.0342146	PPARG/PPARA	2
BP	GO:0010976	positive regulation of neuron projection development	4/139	165/18805	0.0242424	3.2797	2.53807	0.0342116	0.0692976	0.0347849	BMP7/FGFR1/IGF1R/S100A9	4
BP	GO:0045666	positive regulation of neuron differentiation	3/139	96/18805	0.03125	4.22774	2.736	0.0343195	0.0694793	0.0348761	BMP7/FGFR1/RHOA	3
BP	GO:0051017	actin filament bundle assembly	4/139	166/18805	0.0240964	3.25995	2.52376	0.0348622	0.0705404	0.0354088	SRC/TGFBR1/RHOA/MET	4
BP	GO:0033044	regulation of chromosome organization	5/139	244/18805	0.0204918	2.77229	2.40456	0.0350423	0.0707296	0.0355037	HSP90AA1/SRC/PARP1/HDAC8/MAPK1	5
BP	GO:0002292	T cell differentiation involved in immune response	3/139	97/18805	0.0309278	4.18416	2.71315	0.0352289	0.0707296	0.0355037	IL2/IL6/JAK3	3
BP	GO:0061337	cardiac conduction	3/139	97/18805	0.0309278	4.18416	2.71315	0.0352289	0.0707296	0.0355037	CALM1/PDE4D/SRC	3
BP	GO:2001257	regulation of cation channel activity	3/139	97/18805	0.0309278	4.18416	2.71315	0.0352289	0.0707296	0.0355037	CALM1/CTSS/MMP9	3
BP	GO:0001953	negative regulation of cell-matrix adhesion	2/139	40/18805	0.05	6.76439	3.14931	0.0352346	0.0707296	0.0355037	SRC/MMP12	2
BP	GO:0002369	T cell cytokine production	2/139	40/18805	0.05	6.76439	3.14931	0.0352346	0.0707296	0.0355037	IL6/ARG1	2
BP	GO:0002385	mucosal immune response	2/139	40/18805	0.05	6.76439	3.14931	0.0352346	0.0707296	0.0355037	RNASE3/NOS2	2
BP	GO:0002724	regulation of T cell cytokine production	2/139	40/18805	0.05	6.76439	3.14931	0.0352346	0.0707296	0.0355037	IL6/ARG1	2
BP	GO:0006958	complement activation, classical pathway	2/139	40/18805	0.05	6.76439	3.14931	0.0352346	0.0707296	0.0355037	C1R/C1S	2
BP	GO:0045730	respiratory burst	2/139	40/18805	0.05	6.76439	3.14931	0.0352346	0.0707296	0.0355037	S100A9/PIK3CG	2
BP	GO:0045745	positive regulation of G protein-coupled receptor signaling pathway	2/139	40/18805	0.05	6.76439	3.14931	0.0352346	0.0707296	0.0355037	F2/CCL5	2
BP	GO:0052652	cyclic purine nucleotide metabolic process	2/139	40/18805	0.05	6.76439	3.14931	0.0352346	0.0707296	0.0355037	PDE4D/PDE5A	2
BP	GO:0070269	pyroptotic inflammatory response	2/139	40/18805	0.05	6.76439	3.14931	0.0352346	0.0707296	0.0355037	ELANE/CASP3	2
BP	GO:0106056	regulation of calcineurin-mediated signaling	2/139	40/18805	0.05	6.76439	3.14931	0.0352346	0.0707296	0.0355037	GSK3B/IGF1	2
BP	GO:1903514	release of sequestered calcium ion into cytosol by endoplasmic reticulum	2/139	40/18805	0.05	6.76439	3.14931	0.0352346	0.0707296	0.0355037	CALM1/PDE4D	2
BP	GO:0051153	regulation of striated muscle cell differentiation	3/139	98/18805	0.0306122	4.14146	2.6906	0.0361506	0.0725301	0.0364075	MAPK14/IGF1/PPARA	3
BP	GO:0007605	sensory perception of sound	4/139	169/18805	0.0236686	3.20208	2.48146	0.0368573	0.0736537	0.0369716	FGFR1/HEXB/KIT/CASP3	4
BP	GO:0044272	sulfur compound biosynthetic process	4/139	169/18805	0.0236686	3.20208	2.48146	0.0368573	0.0736537	0.0369716	CBS/GSTP1/PPCDC/PAPSS1	4
BP	GO:0009187	cyclic nucleotide metabolic process	2/139	41/18805	0.0487805	6.5994	3.09726	0.0368656	0.0736537	0.0369716	PDE4D/PDE5A	2
BP	GO:0010762	regulation of fibroblast migration	2/139	41/18805	0.0487805	6.5994	3.09726	0.0368656	0.0736537	0.0369716	AKT1/PTK2	2
BP	GO:0014912	negative regulation of smooth muscle cell migration	2/139	41/18805	0.0487805	6.5994	3.09726	0.0368656	0.0736537	0.0369716	PPARD/PTPN1	2
BP	GO:0050919	negative chemotaxis	2/139	41/18805	0.0487805	6.5994	3.09726	0.0368656	0.0736537	0.0369716	DPP4/RHOA	2
BP	GO:0070302	regulation of stress-activated protein kinase signaling cascade	2/139	41/18805	0.0487805	6.5994	3.09726	0.0368656	0.0736537	0.0369716	GSTP1/MAPK1	2
BP	GO:1900016	negative regulation of cytokine production involved in inflammatory response	2/139	41/18805	0.0487805	6.5994	3.09726	0.0368656	0.0736537	0.0369716	F2/PPARA	2
BP	GO:0042982	amyloid precursor protein metabolic process	3/139	99/18805	0.030303	4.09963	2.66836	0.0370847	0.0740138	0.0371523	ADAM17/IGF1/CASP3	3
BP	GO:0060993	kidney morphogenesis	3/139	99/18805	0.030303	4.09963	2.66836	0.0370847	0.0740138	0.0371523	VEGFA/BMP7/STAT1	3
BP	GO:0007204	positive regulation of cytosolic calcium ion concentration	4/139	170/18805	0.0235294	3.18324	2.46756	0.0375367	0.0748374	0.0375657	IL2/ESR1/JAK2/PIK3CG	4
BP	GO:0061572	actin filament bundle organization	4/139	170/18805	0.0235294	3.18324	2.46756	0.0375367	0.0748374	0.0375657	SRC/TGFBR1/RHOA/MET	4
BP	GO:0006721	terpenoid metabolic process	3/139	100/18805	0.03	4.05863	2.6464	0.0380312	0.0756645	0.0379809	EGFR/AKR1B1/CYP2C9	3
BP	GO:0006754	ATP biosynthetic process	3/139	100/18805	0.03	4.05863	2.6464	0.0380312	0.0756645	0.0379809	PARP1/ALDOA/PPARA	3
BP	GO:0051262	protein tetramerization	3/139	100/18805	0.03	4.05863	2.6464	0.0380312	0.0756645	0.0379809	SOD2/ALDOA/HPRT1	3
BP	GO:1903432	regulation of TORC1 signaling	3/139	100/18805	0.03	4.05863	2.6464	0.0380312	0.0756645	0.0379809	SRC/AKT1/SYK	3
BP	GO:0043409	negative regulation of MAPK cascade	4/139	171/18805	0.0233918	3.16463	2.45378	0.0382234	0.0760071	0.0381529	GSTP1/PPARG/PTPN1/IGF1R	4
BP	GO:0000266	mitochondrial fission	2/139	42/18805	0.047619	6.44227	3.04692	0.0385251	0.0762088	0.0382541	PPARG/KDR	2
BP	GO:0019933	cAMP-mediated signaling	2/139	42/18805	0.047619	6.44227	3.04692	0.0385251	0.0762088	0.0382541	PDE4D/PDE5A	2
BP	GO:0032094	response to food	2/139	42/18805	0.047619	6.44227	3.04692	0.0385251	0.0762088	0.0382541	AKT1/PPARA	2
BP	GO:0032733	positive regulation of interleukin-10 production	2/139	42/18805	0.047619	6.44227	3.04692	0.0385251	0.0762088	0.0382541	IL6/SYK	2
BP	GO:0035330	regulation of hippo signaling	2/139	42/18805	0.047619	6.44227	3.04692	0.0385251	0.0762088	0.0382541	MAPK14/SRC	2
BP	GO:0043903	regulation of biological process involved in symbiotic interaction	2/139	42/18805	0.047619	6.44227	3.04692	0.0385251	0.0762088	0.0382541	PPARA/ARG1	2
BP	GO:0060251	regulation of glial cell proliferation	2/139	42/18805	0.047619	6.44227	3.04692	0.0385251	0.0762088	0.0382541	IL6/EGFR	2
BP	GO:1901532	regulation of hematopoietic progenitor cell differentiation	2/139	42/18805	0.047619	6.44227	3.04692	0.0385251	0.0762088	0.0382541	VEGFA/KDR	2
BP	GO:1904706	negative regulation of vascular associated smooth muscle cell proliferation	2/139	42/18805	0.047619	6.44227	3.04692	0.0385251	0.0762088	0.0382541	PPARG/SOD2	2
BP	GO:2001259	positive regulation of cation channel activity	2/139	42/18805	0.047619	6.44227	3.04692	0.0385251	0.0762088	0.0382541	CALM1/CTSS	2
BP	GO:0009615	response to virus	7/139	425/18805	0.0164706	2.22827	2.21015	0.0386776	0.0764708	0.0383856	IL6/MAPK14/HSP90AA1/MMP12/JAK2/CCL5/STAT1	7
BP	GO:0043087	regulation of GTPase activity	4/139	172/18805	0.0232558	3.14623	2.44009	0.0389171	0.0769043	0.0386033	GSK3B/MET/HRAS/PTK2	4
BP	GO:0034446	substrate adhesion-dependent cell spreading	3/139	101/18805	0.029703	4.01845	2.62473	0.0389899	0.0770081	0.0386553	SRC/RHOA/PTK2	3
BP	GO:0006112	energy reserve metabolic process	3/139	102/18805	0.0294118	3.97905	2.60333	0.0399609	0.0788439	0.0395769	AKT1/GSK3B/IGF1	3
BP	GO:0032755	positive regulation of interleukin-6 production	3/139	102/18805	0.0294118	3.97905	2.60333	0.0399609	0.0788439	0.0395769	IL6/SYK/NOS2	3
BP	GO:0009268	response to pH	2/139	43/18805	0.0465116	6.29245	2.99819	0.0402127	0.0791357	0.0397233	CTSS/SRC	2
BP	GO:0045022	early endosome to late endosome transport	2/139	43/18805	0.0465116	6.29245	2.99819	0.0402127	0.0791357	0.0397233	SRC/MAPK1	2
BP	GO:0045746	negative regulation of Notch signaling pathway	2/139	43/18805	0.0465116	6.29245	2.99819	0.0402127	0.0791357	0.0397233	BMP7/AKT1	2
BP	GO:1900225	regulation of NLRP3 inflammasome complex assembly	2/139	43/18805	0.0465116	6.29245	2.99819	0.0402127	0.0791357	0.0397233	HSPA8/MAPK8	2
BP	GO:2001258	negative regulation of cation channel activity	2/139	43/18805	0.0465116	6.29245	2.99819	0.0402127	0.0791357	0.0397233	CALM1/MMP9	2
BP	GO:0022412	cellular process involved in reproduction in multicellular organism	7/139	429/18805	0.016317	2.20749	2.18321	0.0403464	0.0793577	0.0398348	SRC/ANG/PDE5A/AKT1/HEXB/KIT/IGF1	7
BP	GO:1902105	regulation of leukocyte differentiation	6/139	340/18805	0.0176471	2.38743	2.22784	0.040761	0.0801097	0.0402123	CREB1/IL2/TGFBR2/SYK/RHOA/JAK3	6
BP	GO:0030162	regulation of proteolysis	7/139	430/18805	0.0162791	2.20236	2.17651	0.0407709	0.0801097	0.0402123	SRC/F2/PLAU/AKT1/PTPN1/GSK3B/PTK2	7
BP	GO:0034308	primary alcohol metabolic process	3/139	103/18805	0.0291262	3.94042	2.58221	0.0409441	0.080367	0.0403414	AKR1B1/AKR1C2/IGF1	3
BP	GO:0070167	regulation of biomineral tissue development	3/139	103/18805	0.0291262	3.94042	2.58221	0.0409441	0.080367	0.0403414	NOS3/BMP7/RXRA	3
BP	GO:0071897	DNA biosynthetic process	4/139	175/18805	0.0228571	3.09229	2.39962	0.0410418	0.0805172	0.0404168	NOX4/VEGFA/HSP90AA1/SRC	4
BP	GO:0009409	response to cold	2/139	44/18805	0.0454545	6.14944	2.95098	0.0419279	0.0818756	0.0410987	HSP90AA1/THRA	2
BP	GO:0030501	positive regulation of bone mineralization	2/139	44/18805	0.0454545	6.14944	2.95098	0.0419279	0.0818756	0.0410987	BMP7/RXRA	2
BP	GO:0032691	negative regulation of interleukin-1 beta production	2/139	44/18805	0.0454545	6.14944	2.95098	0.0419279	0.0818756	0.0410987	GSTP1/IGF1	2
BP	GO:0032735	positive regulation of interleukin-12 production	2/139	44/18805	0.0454545	6.14944	2.95098	0.0419279	0.0818756	0.0410987	MAPK14/SYK	2
BP	GO:0042092	type 2 immune response	2/139	44/18805	0.0454545	6.14944	2.95098	0.0419279	0.0818756	0.0410987	IL6/ARG1	2
BP	GO:0045740	positive regulation of DNA replication	2/139	44/18805	0.0454545	6.14944	2.95098	0.0419279	0.0818756	0.0410987	EGFR/FGFR1	2
BP	GO:0051084	'de novo' post-translational protein folding	2/139	44/18805	0.0454545	6.14944	2.95098	0.0419279	0.0818756	0.0410987	HSPA8/BAG1	2
BP	GO:0072528	pyrimidine-containing compound biosynthetic process	2/139	44/18805	0.0454545	6.14944	2.95098	0.0419279	0.0818756	0.0410987	DHODH/DTYMK	2
BP	GO:0072595	maintenance of protein localization in organelle	2/139	44/18805	0.0454545	6.14944	2.95098	0.0419279	0.0818756	0.0410987	AKT1/PGR	2
BP	GO:0009062	fatty acid catabolic process	3/139	105/18805	0.0285714	3.86536	2.54074	0.0429469	0.0837796	0.0420544	PPARD/AKT1/PPARA	3
BP	GO:1901992	positive regulation of mitotic cell cycle phase transition	3/139	105/18805	0.0285714	3.86536	2.54074	0.0429469	0.0837796	0.0420544	EGFR/AKT1/ADAM17	3
BP	GO:0032092	positive regulation of protein binding	2/139	45/18805	0.0444444	6.01279	2.9052	0.0436701	0.0849725	0.0426532	GSK3B/MMP9	2
BP	GO:0043403	skeletal muscle tissue regeneration	2/139	45/18805	0.0444444	6.01279	2.9052	0.0436701	0.0849725	0.0426532	PPARD/IGF1	2
BP	GO:0060338	regulation of type I interferon-mediated signaling pathway	2/139	45/18805	0.0444444	6.01279	2.9052	0.0436701	0.0849725	0.0426532	MMP12/PTPN1	2
BP	GO:0070296	sarcoplasmic reticulum calcium ion transport	2/139	45/18805	0.0444444	6.01279	2.9052	0.0436701	0.0849725	0.0426532	CALM1/PDE4D	2
BP	GO:0120178	steroid hormone biosynthetic process	2/139	45/18805	0.0444444	6.01279	2.9052	0.0436701	0.0849725	0.0426532	CYP19A1/AKR1B1	2
BP	GO:0110020	regulation of actomyosin structure organization	3/139	106/18805	0.0283019	3.8289	2.52039	0.0439665	0.0854618	0.0428988	TGFBR1/RHOA/MET	3
BP	GO:2000060	positive regulation of ubiquitin-dependent protein catabolic process	3/139	106/18805	0.0283019	3.8289	2.52039	0.0439665	0.0854618	0.0428988	AKT1/GSK3B/PTK2	3
BP	GO:0032231	regulation of actin filament bundle assembly	3/139	107/18805	0.0280374	3.79312	2.50029	0.0449982	0.0872887	0.0438159	TGFBR1/RHOA/MET	3
BP	GO:0043367	CD4-positive, alpha-beta T cell differentiation	3/139	107/18805	0.0280374	3.79312	2.50029	0.0449982	0.0872887	0.0438159	IL2/IL6/JAK3	3
BP	GO:0045639	positive regulation of myeloid cell differentiation	3/139	107/18805	0.0280374	3.79312	2.50029	0.0449982	0.0872887	0.0438159	CREB1/MAPK14/STAT1	3
BP	GO:1901222	regulation of non-canonical NF-kappaB signal transduction	3/139	107/18805	0.0280374	3.79312	2.50029	0.0449982	0.0872887	0.0438159	BMP7/NR3C2/RHOA	3
BP	GO:0002701	negative regulation of production of molecular mediator of immune response	2/139	46/18805	0.0434783	5.88208	2.86079	0.0454389	0.087741	0.0440429	JAK3/ARG1	2
BP	GO:0019098	reproductive behavior	2/139	46/18805	0.0434783	5.88208	2.86079	0.0454389	0.087741	0.0440429	HEXB/THRA	2
BP	GO:0021762	substantia nigra development	2/139	46/18805	0.0434783	5.88208	2.86079	0.0454389	0.087741	0.0440429	CALM1/RHOA	2
BP	GO:0043300	regulation of leukocyte degranulation	2/139	46/18805	0.0434783	5.88208	2.86079	0.0454389	0.087741	0.0440429	SYK/PDPK1	2
BP	GO:0044546	NLRP3 inflammasome complex assembly	2/139	46/18805	0.0434783	5.88208	2.86079	0.0454389	0.087741	0.0440429	HSPA8/MAPK8	2
BP	GO:0045601	regulation of endothelial cell differentiation	2/139	46/18805	0.0434783	5.88208	2.86079	0.0454389	0.087741	0.0440429	VEGFA/XDH	2
BP	GO:0045646	regulation of erythrocyte differentiation	2/139	46/18805	0.0434783	5.88208	2.86079	0.0454389	0.087741	0.0440429	MAPK14/STAT1	2
BP	GO:1900744	regulation of p38MAPK cascade	2/139	46/18805	0.0434783	5.88208	2.86079	0.0454389	0.087741	0.0440429	VEGFA/XDH	2
BP	GO:2001239	regulation of extrinsic apoptotic signaling pathway in absence of ligand	2/139	46/18805	0.0434783	5.88208	2.86079	0.0454389	0.087741	0.0440429	FGFR1/AKT1	2
BP	GO:0070588	calcium ion transmembrane transport	6/139	350/18805	0.0171429	2.31922	2.14981	0.0458077	0.0884081	0.0443778	CALM1/PDE4D/F2/PDPK1/PIK3CG/GP1BA	6
BP	GO:0002377	immunoglobulin production	3/139	108/18805	0.0277778	3.75799	2.48042	0.0460419	0.08877	0.0445594	IL2/IL6/GPI	3
BP	GO:0021549	cerebellum development	3/139	108/18805	0.0277778	3.75799	2.48042	0.0460419	0.08877	0.0445594	CBS/IGF1R/ATIC	3
BP	GO:0017015	regulation of transforming growth factor beta receptor signaling pathway	4/139	182/18805	0.021978	2.97336	2.30847	0.0462512	0.0890834	0.0447167	PPARG/PDPK1/ADAM17/PPARA	4
BP	GO:0071248	cellular response to metal ion	4/139	182/18805	0.021978	2.97336	2.30847	0.0462512	0.0890834	0.0447167	CREB1/PARP1/FABP4/DPEP1	4
BP	GO:0060079	excitatory postsynaptic potential	3/139	109/18805	0.0275229	3.72352	2.4608	0.0470975	0.0906674	0.0455118	AKT1/GSK3B/MET	3
BP	GO:0030890	positive regulation of B cell proliferation	2/139	47/18805	0.0425532	5.75693	2.81766	0.0472339	0.0907463	0.0455514	IL2/MIF	2
BP	GO:0031641	regulation of myelination	2/139	47/18805	0.0425532	5.75693	2.81766	0.0472339	0.0907463	0.0455514	TYMP/AKT1	2
BP	GO:0033173	calcineurin-NFAT signaling cascade	2/139	47/18805	0.0425532	5.75693	2.81766	0.0472339	0.0907463	0.0455514	GSK3B/IGF1	2
BP	GO:0055010	ventricular cardiac muscle tissue morphogenesis	2/139	47/18805	0.0425532	5.75693	2.81766	0.0472339	0.0907463	0.0455514	TGFBR1/FGFR2	2
BP	GO:0006029	proteoglycan metabolic process	3/139	110/18805	0.0272727	3.68967	2.4414	0.048165	0.0924418	0.0464025	PPARD/HEXB/IGF1	3
BP	GO:0031341	regulation of cell killing	3/139	110/18805	0.0272727	3.68967	2.4414	0.048165	0.0924418	0.0464025	NOS2/MAPK8/ARG1	3
BP	GO:1903844	regulation of cellular response to transforming growth factor beta stimulus	4/139	185/18805	0.0216216	2.92514	2.27073	0.0485918	0.0932139	0.0467901	PPARG/PDPK1/ADAM17/PPARA	4
BP	GO:0001881	receptor recycling	2/139	48/18805	0.0416667	5.63699	2.77576	0.0490544	0.0939119	0.0471405	CTSD/PTPN1	2
BP	GO:0048066	developmental pigmentation	2/139	48/18805	0.0416667	5.63699	2.77576	0.0490544	0.0939119	0.0471405	SOD2/KIT	2
BP	GO:0140632	canonical inflammasome complex assembly	2/139	48/18805	0.0416667	5.63699	2.77576	0.0490544	0.0939119	0.0471405	HSPA8/MAPK8	2
BP	GO:0141085	regulation of inflammasome-mediated signaling pathway	2/139	48/18805	0.0416667	5.63699	2.77576	0.0490544	0.0939119	0.0471405	HSPA8/MAPK8	2
BP	GO:0007229	integrin-mediated signaling pathway	3/139	111/18805	0.027027	3.65643	2.42223	0.0492444	0.0941335	0.0472517	SRC/SYK/PTK2	3
BP	GO:0009206	purine ribonucleoside triphosphate biosynthetic process	3/139	111/18805	0.027027	3.65643	2.42223	0.0492444	0.0941335	0.0472517	PARP1/ALDOA/PPARA	3
BP	GO:0060291	long-term synaptic potentiation	3/139	111/18805	0.027027	3.65643	2.42223	0.0492444	0.0941335	0.0472517	GSK3B/HMGCR/MAPK1	3
CC	GO:0031983	vesicle lumen	26/141	330/19880	0.0787879	11.1085	15.6501	5.67528e-20	1.22019e-17	9.61811e-18	VEGFA/GSTP1/EGFR/MAPK14/HSP90AA1/TTR/HSPA8/CTSD/MIF/CHIT1/MMP8/ALB/RNASE3/HEXB/ALDOA/S100A9/GPI/ELANE/SERPINA1/IGF1/CAT/ARSA/CTSG/ARG1/MAPK1/LCN2	26
CC	GO:0034774	secretory granule lumen	25/141	324/19880	0.0771605	10.8791	15.1528	5.22747e-19	5.41921e-17	4.27169e-17	VEGFA/GSTP1/MAPK14/HSP90AA1/TTR/HSPA8/CTSD/MIF/CHIT1/MMP8/ALB/RNASE3/HEXB/ALDOA/S100A9/GPI/ELANE/SERPINA1/IGF1/CAT/ARSA/CTSG/ARG1/MAPK1/LCN2	25
CC	GO:0060205	cytoplasmic vesicle lumen	25/141	329/19880	0.0759878	10.7137	15.0157	7.56169e-19	5.41921e-17	4.27169e-17	VEGFA/GSTP1/MAPK14/HSP90AA1/TTR/HSPA8/CTSD/MIF/CHIT1/MMP8/ALB/RNASE3/HEXB/ALDOA/S100A9/GPI/ELANE/SERPINA1/IGF1/CAT/ARSA/CTSG/ARG1/MAPK1/LCN2	25
CC	GO:1904813	ficolin-1-rich granule lumen	14/141	124/19880	0.112903	15.9186	14.0842	2.36525e-13	1.23665e-11	9.74786e-12	GSTP1/MAPK14/HSP90AA1/CTSS/HSPA8/CTSD/CTSB/MIF/ALDOA/GPI/MMP9/SERPINA1/CAT/MAPK1	14
CC	GO:0101002	ficolin-1-rich granule	16/141	185/19880	0.0864865	12.194	12.9282	2.87592e-13	1.23665e-11	9.74786e-12	GSTP1/MAPK14/HSP90AA1/CTSS/HSPA8/CTSD/CTSB/MIF/RHOA/ALDOA/GPI/MMP9/LGALS3/SERPINA1/CAT/MAPK1	16
CC	GO:0005775	vacuolar lumen	15/141	178/19880	0.0842697	11.8814	12.3249	2.41326e-12	8.6475e-11	6.81639e-11	HSP90AA1/TTR/CTSS/HSPA8/CTSD/CTSB/CTSK/RNASE3/HEXB/ELANE/ARSA/CTSF/CTSG/ARG1/MAPK1	15
CC	GO:0062023	collagen-containing extracellular matrix	20/141	432/19880	0.0462963	6.52745	9.81688	3.06923e-11	9.42692e-10	7.43077e-10	HSP90AA1/CTSS/CMA1/CTSD/BMP7/ANG/CTSB/F2/MMP8/ANXA5/S100A9/MMP9/F7/ELANE/LGALS3/SERPINA1/FGFR2/CTSF/CTSG/MMP2	20
CC	GO:0043202	lysosomal lumen	9/141	98/19880	0.0918367	12.9483	10.0214	3.23696e-08	8.69933e-07	6.85725e-07	HSP90AA1/CTSS/HSPA8/CTSD/CTSB/CTSK/HEXB/ARSA/CTSF	9
CC	GO:0045121	membrane raft	13/141	291/19880	0.0446735	6.29865	7.69573	1.61003e-07	3.74569e-06	2.95254e-06	TGFBR2/EGFR/CTSD/DPP4/NOS3/SRC/KDR/TGFBR1/IGF1R/ADAM17/JAK2/MAPK1/SELE	13
[truncated: 266 more rows]
