# Supplementary material for: Isoviolanthin suppresses IL-1β-induced inflammatory and catabolic responses in chondrocytes
Source: Front Pharmacol. 2026 May 22;17:1809512. doi: 10.3389/fphar.2026.1809512 (PMC13237640; doi:10.3389/fphar.2026.1809512)
Supplement: Supplementary file 4 [file DataSheet1.xlsx]

## Sheet: GeneCards
COL2A1
ACAN
SMAD3
COMP
MATN3
PTGS2
GDF5
MMP13
IL1B
H19
COL9A1
TGFB1
COL9A3
COL9A2
ASPN
IL6
LOC130057352
TNF
SLC26A2
PVT1
COL11A2
MALAT1
COL1A1
HOTAIR
TGFBR1
NEAT1
MMP3
COL11A1
TUG1
SUMF1
KLF3-AS1
AARS1
RMRP
MEG3
FBN1
ADAR
SNHG16
PTPN11
FAS-AS1
TGFB2
NOTCH2
XIST
TGFBR2
SERPINF2
CCAL1
IPO8
MCM3AP
UTRN
FOXD2-AS1
VAPB
MCM3AP-AS1
HTT
HULC
VIM2P
UGP2
CDR1-AS
TFDP1
MAP2K5
CASC2
KCNK15-AS1
SYNE3
CDKN2B-AS1
SMAD2
DANCR
MMP1
SNHG15
MIAT
KCNQ1OT1
THUMPD3-AS1
TNFRSF11B
IDUA
SNHG5
LINC00511
TNFSF10
PART1
IL10
EZH1
PCAT1
HIVEP2-DT
FLNB
GACAT3
MIR4435-2HG
XRCC5
OIP5-AS1
XPO5
GNAS-AS1
FBN2
LOXL1-AS1
LEMD1-AS1
NAV2-AS5
CASC19
LOXL3
DROSHA
POLI
HIPK3
BCL3
TRPV4
MMP9
ARFRP1
FRZB
CRNDE
IL1RN
GSK3A
USP15
FGFRL1
UBE2G1
SLAMF1
POU3F3
ACOT2
TAF8
TGFB3
COL3A1
FLNA
COL5A2
LINC00680
LINC01385
COL5A1
TRAPPC2
CCN2
ADAMTS5
DNM3OS
ZNF567-DT
IGF1
COL10A1
COL1A2
FGFR3
IL1A
NPPC
TNFSF11
IHH
MYH3
CHST3
ESR1
ELN
MIR140
DONSON
KIF22
VDR
SOX9
B3GALT6
EFEMP2
GDF6
IL17A
PRG4
CRP
SLCO2A1
TIMP1
ADAMTS4
MMP2
WNT3A
ADAMTS17
TMEM38B
BGN
DLX3
B3GAT3
CILP
RUNX2
ATRIP
CD36
AEBP1
MIR146A
CXCL8
B4GALT7
UFSP2
IFT57
SC5D
WDR35-DT
PKDCC
SULF1
TNFRSF1A
TRAIP
LRRK1
DDR2
POLR1A
LEP
PAPSS2
CANT1
CBS
SPP1
SMAD4
PLOD1
ADIPOQ
VEGFA
SUCO
BGLAP
ENPP1
SLCO5A1
PLOD2
HLA-DRB1
PTH1R
ANKH
XYLT1
TUBGCP6
PRKG1
CCL2
TAPT1
CSGALNACT1
GAS5
FN1
NPR3
CEP97
DIP2C
DMRT2
SLC2A10
HFE
CHRNG
LMX1B
ACTA2
MEFV
LRP5
BMP2
MGP
ADAM12
SMAD6
COG5
SHOX
F2
BMP7
HGD
DCN
GLB1
IL18
BMP5
LRCH1
LMNA
CHST14
IL1R1
PTPN22
NOS2
BDNF
CCN6
MYLK
CHI3L1
LOC109461476
GHR
LINC02605
IGF2
TP53
DYM
FBLN5
ACE
MYH11
COL6A2
PHEX
TNXB
COL12A1
NGF
MFAP5
ACP5
IL4
ALB
FKBP14
NF1
NOTCH1
ZNF469
IFNG
COL6A3
CTSK
EXT1
BMP6
TLR4
MATN1
MIR155
GALNS
SOD2-OT1
CTSB
IBSP
FMOD
HTRA1
IL2RA
COL7A1
GNPTAB
PTGS1
FKBP10
CLCN7
PTHLH
LTBP3
SLC39A13
CASR
BMP4
TTR
HSPG2
ATP7A
SOD1
CERNA3
BDNF-AS
CD44
HLA-B
HMGB1
SPG7
NLRP3
CALCA
SCN9A
BPNT2
TIMP2
FGF2
LOX
PIEZO2
MAP2K1
HIF1A
TNFRSF11A
OFD1
PPARG
TLR2
PITX1
MMP8
GJB2
PTEN
MFN2
CTNNB1
HRAS
RETN
TPM2
RYR1
SOST
IGF1R
DKK1
RNU4ATAC
GH1
COL6A1
AKT1
SERPINE1
SCN1A
TNFAIP6
ADAMTS15
PLEC
IL17F
CCL5
F10
BAG3
GPC3
PRDM5
BTNL2
PLAU
APOE
COMT
GZF1
ENG
HSPD1
ADAMTS2
SLC39A8
LBR
NRAS
GJB6
TBX4
KRAS
DYSF
EXT2
CXCL12
PDGFRB
IL2RB
ICAM1
FTO
MAP2K2
PEPD
PTH
CCL3
KAT6B
ADAMTS14
LIFR
IL1RAPL2
NFKB1
LTBP2
BRAF
TNFRSF1B
ALPL
OPRM1
MMP14
STAT4
HAPLN1
FAS
SIRT1
EVC
MTHFR
DMP1
APOA1
NPR2
DMD
LTBP1
VCAN
NAMPT
RELA
ACTA1
SPG11
COL6A4P1
ASAH1
ATP6V1E1
TRIP11
F5
IL2
HNF1A-AS1
CAT
ADAMTSL1
GHRHR
TGFA
SOX5
POMC
CD247
CENPP
ALDH18A1
COL4A1
MIR29A
HLA-DQB1
GBA1
CASP1
HYAL1
LTBP4
SKI
IRF6
DOT1L
MCOLN1
COL27A1
FGF18
VCAM1
GFPT1
SFRP4
OSM
ESR2
FGFR2
IL15
KL
GUSB
IL13
DSE
MIR34A
TRAPPC11
SOS1
IGFBP3
SRD5A3
SOD2
DNMT3A
TTN
CTSC
RHOB
CTSD
CASP3
MAPK1
TNC
NEB
SELENON
TIMP3
TRPV1
SPAST
ANO5
UFC1
SNHG1
PPP1CB
LEPR
CP
RAB33B
FGF23
ZFAS1
CLEC3B
CYP27B1
COL4A2
FER1L4
MAPK14
DDRGK1
SNHG14
LZTR1
AGER
ALDH1A2
DNMT1
GNL3
APOB
CUL7
MIR98
ASTN2
SERPINC1
CSF1
MIR223
TLR9
IGFALS
ATP6V0A2
PLS3
OCRL
ADAMTS3
DPM1
PSTPIP1
SETX
PLA2G4A
COG4
ARSB
ALOX5
STAT5B
MAN2B1
CALM1
CRTAP
PADI4
CFL2
PSAP
P3H1
F9
S100A9
S100A8
GLA
SMPD1
OBSL1
GJA1
FLG
NAGLU
CYP19A1
NPC1
WWP2
MCF2L
TENT5A
MIF
DSP
CHST11
IRF5
F8
PTGES
BTK
CXCR4
YY1
MIR150
MIR21
CACNA1A
CHRNB1
ITGAM
IL7
EZH2
GNPTG
ERLIN1
ATP7B
PTPN2
HGF
PON1
CXCL1
RAPSN
JUN
XYLT2
SRCAP
BCL2
EGF
PIK3CA
HS2ST1
IL34
CD68
EMD
MIR211
MIR320A
SERPINH1
B2M
THBS1
GSR
OTULIN
AIFM1
GDF5-AS1
LOC102723692
ARSA
ELANE
PIGW
HLA-C
UBA1
ADAMTS9
OTX2
VCP
LUM
FOS
TRIM33
SPARC
MIR145
NKX3-2
TPM3
NSD1
MIR132
POSTN
MAT2A
AR
FOXE3
LRP6
EDN1
CCL4
MIR335
SLC17A5
CILP2
LPAR1
IL18R1
MYH14
HPGD
RAF1
RIT1
PMM2
FASLG
IL23A
PPT1
DSPP
CCN2-AS1
ITLN1
LONP1
ANKRD55
HSPA5
LOC100130744
NPC2
SERPINA3
CST3
POU1F1
NCOR2
ITGB3
P3H2
F2RL1
FILIP1
VIP
LHX3
MAPK8
MSTN
CSF1R
PROKR2
CCDC8
MIRLET7E
SOS2
SHOC2
CKM
IL6R
PIK3R1
COL18A1
ACVRL1
PLAUR
PIEZO1
RELN
SDHA
SIK3
TAC1
BMP1
SUPT3H
DSG1
KIF27
COL4A2-AS2
SCARNA23
LOC101928438
GHSR
CCN4
SERPINA1
NOD2
MIR146B
MBTPS2
MIA3
IL16
GAPDH
TGDS
FOXP3
CLCN2
MIR381
RPGRIP1L
BMPR1A
EPAS1
NT5C2
LHX4
HESX1
MTOR
MIR221
ACTN3
ABCC6
SYNE2
CRH
HDAC4
CCL18
HOTTIP
VANGL1
TNNI2
TNNT3
SQSTM1
GALC
AHSG
SLC34A3
COX5A
NLRP1
PLOD3
KIF1A
CBL
TLR1
EGR2
SP7
TUBB3
PSAT1
LTA
MED12
F3
NME8
SMARCA4
BSG
CHUK
CHRND
TOR1A
GLT8D1
JAG1
CLU
GLIS3
GRN
POLG
GLI2
PROP1
HDAC9
CCL15-CCL14
DNAJB6
CD34
MIR142
CD14
MIR22
ADAM10
S100A12
SLC35D1
XDH
RNASEH2B
CLCN1
CLN3
SNORD15A
MRAS
RRAS
SPRED1
MFGE8
GPR22
FGFR1
CTSA
PLAT
GNAS
TRIM32
EDC3
LIF
MYD88
IDS
ZMPSTE24
CCND1
CRLF1
IL5
PRL
MIR9-1
CD40
IL22
TNFAIP3
UQCC1
CX3CL1
SOX3
LOC130058566
ATP13A2
SAMHD1
PRKN
PARD3B
IL21
POMT2
OPTC
PYCR1
VWF
GAA
WNT5A
HSPB1
IL17RA
ALDH3A2
MIR199A1
CSGALNACT2
PCSK9
IL4R
ACTB
TPP1
SDC1
ARX
POMGNT2
SUPT20H
FAH
LRRK2
MIR125A
SLC22A4
HP
TUBA1A
MAN2C1
EIF2AK3
SMN1
CAST
STAT3
TRIM2
GBA2
ABCD1
LINC00304
LETR1
FBLN1
RETREG1
PROC
MPO
MIR200A
RIPK4
KMT2D
THBS3
CCR5
IFIH1
TRAPPC2L
DPP4
MIR214
SLC39A14
GORAB
MIR20A
SGSH
MIR27B
CYCS
ERLIN2
NFKBIA
BAX
CD163
HEXA
CLDN16
ALPP
CLN8
CEMIP
DPM3
RRM2B
B4GAT1
CLN6
TFEB
FOXO1
CCL11
ADSL
SOCS3
IL11
BDKRB2
BRCA2
ACTG1
NT5E
LIPA
LAMA5
DCSTAMP
TLR3
MIR130A
MTRFR
MCAM
MIR27A
MIR22HG
WNK1
TARDBP
EP300
PTPRC
CIITA
NFKBIL1
SNHG7
AAGAB
C1S
MIR18A
MIR671
MIR197
THBS2
HADHB
IL6ST
FAM20B
TH
LGALS3
PGR-AS1
TGM2
TRPV6
ITGB1
MIR122
P4HB
INS
KCNJ11
RIN2
BMAL1
PARK7
PAX1
PDIA4
HMOX1
TCF4
IL10RA
SCN2A
MIR206
NCOA3
SNRNP48
LINC01411
FUS
PHGDH
HNRNPH1
PPIB
COLGALT2
SOX6
DUS4L
COL5A3
NCAM1
CXCR3
MAPT
MIR320C1
IL9
MECP2
SAA1
LOC130061867
ADAM17
MTMR2
PAH
TACR1
NHERF1
FOXO3
CACNA1G
ITGA1
FBLN2
CXCL10
CORIN
SERPINF1
C1R
MYH7
LDLR
HAS1
NFATC2
ABCA3
SOCS1
CRYAB
FOSL1
CIRBP
MIR15A
SCO2
VIM
CDC5L
CANX
B4GALT1
PWAR1
NEDD4L
SLC40A1
SLC30A10
DAG1
NT5DC1
SHBG
NFIX
LOC101448202
IGFBP5
MIR17
FGA
CCL20
SBF2
IKBKE
CSF2
TUBB4A
CD244
HAND2-AS1
MIR503HG
TSPOAP1-AS1
VESTAR
ZNF667-AS1
LINC01504
LINC00968
HISLA
FAM95B1
THRIL
MIA2-AS1
MIR199A2
CRELD2
CHAT
UFL1
FKBP5
PRKAR2B
PEX16
PNOC
P3H2-AS1
PLA2G6
TREX1
HSP90B1
SPTLC1
CD4
DMPK
TRAF6
PDE4D
AQP1
DIO2
NOS1
GAMT
CRTAC1
TTN-AS1
LPL
DPYSL5
KCNQ2
TPSAB1
RREB1
MIR186
SELP
MIR3922
SLC12A3
TRAPPC1
TP63
MIR222
LRP1
TGFBR3
VKORC1
MPI
TERT
GCH1
MIR133B
DDHD1
RARRES2
S100B
FURIN
SNCA
LEPQTL1
TSPO
IL23R
SLC20A2
PIGO
WNT9A
HMGCR
CCDST
OXT
HADHA
NTRK1
PRKG2
PGM3
LACC1
NFE2L2
B3GALNT2
INHBA
TYMP
NPY
MEOX1
MYO18B
TRIP4
SYVN1
HBB
MIR199B
ADNP
NUCB2
BIRC5
DDHD2
GPI
BRD4
KIDINS220
AP4S1
MIR26B
MIR675
BMPR1B
RNASEH2C
GPT
MIR130B
TRPS1
CAV1
POLR1C
CHSY1
ROCR
GPHN
FSTL1
MIR663A
MIR210
PIK3CG
AP4B1
CDH2
MAOA
LAMP2
PINK1
CCR3
CYP2R1
MIR138-1
MIR138-2
SIRT6
GNS
MAP3K7
CCR2
EXTL2
SHC1
ADAMTS7
BCAP29
WNT7A
TCTN3
NOS3
ALG12
MVK
CYP7B1
LY96
ADCYAP1
QDPR
MIR31
GALNT3
TBX1
HAVCR2
KDM6A
MIR320C2
LMNB1
TRD-GTC9-1
XCL2
AP4E1
SLC34A1
SLC2A1
RNU12-2P
SMARCAL1
ECM1
GM2A
ANKRD11
TOR1AIP2
VPS35
ADA
ERCC2
ATG7
HPD
MMP7
AGRN
PPP3CA
FGF9
MIR29B1
RFT1
MIR139
TSBP1-AS1
SREBF2
PAX9
CTSS
DLX5
HYAL2
IL1RL2
HAS2
CCR6
IL1RAP
SEMA3A
PRX
NOG
CREB1
KCNMA1
MIR485
RPL13
MIR375
PECAM1
EPO
ENO2
ALG3
EPHB4
SRC
SP1
IRAK3
PRNP
ISG15
SCN8A
PBRM1
H3-3B
CHST6
SATB2
GRIN2B
FGF7
IL32
MIR30A
MBNL1
ATF6
GDF3
AFG3L2
ATM
CDKN1A
THBS4
CSTB
EMILIN1
GSTM1
AKNA
GGCX
CLCN5
SEC23B
FGF8
HBP1
CHRD
CCL13
MIR141
DERL2
GCDH
KERA
LOC126861318
ARSK
KIT
DEAF1
SMAD9
HLA-DQA2
ANGPT2
CTSL
TLR8
UTS2
OLR1
MIR149
PCCB
NOX4
NR4A2
APP
THY1
TRAPPC9
TRAPPC12
TRAPPC8
LOXL2
PSMC3
GPX3
CDK5RAP3
MIR93
NFU1
DBH
F7
TAT
CXCL11
FGF13
LAMB1
ITGB2
GFAP
HGSNAT
CEACAM4
SNORD16
NR3C1
STIM1
TMSB4X
DNAH8
ITGA6
EN1
ADGRV1
EIF1AD
ADAMTS1
KCNC3
TRL-TAG1-1
CPNE1
MKX
NARS2
IFITM5
ALG13
KNG1
KIF21A
MAP1LC3A
MIR455
COX11
SF3B2
TLR7
FBXO7
OTC
PAM
TFAP2A
LY86
MC1R
EYA1
PRKCA
SHH
SLC39A4
ANP32A
CACNA1C
IKBKB
ITGAV
GZMA
IGFBP2
FGF3
WWOX
PGAP1
SLPI
PCSK6
WNT10A
CXCL9
NFATC1
TSEN15
CA2
SPTLC2
TRAPPC4
TRAPPC10
TRAPPC6B
TRAPPC3
TRAPPC6A
TRAPPC5
SNORD13
CDH11
HMGA2
FLT4
ATL1
PLA2G2A
FNDC5
MIR127
CCL22
COG7
SELE
TBX5
ADAMTSL2
AXL
SIL1
CS
PGK1
ADAMTS10
MYC
B9D2
DKK3
CTSF
HHIP
MIR4284
AP5Z1
STT3B
STT3A
MIR16-1
MANBA
CAMK2A
MIR106A
MIR193B
PARP1
CYP3A4
LCN2
RPL26
SST
TMEM129
ITGA4
PTN
CXCL13
VTN
SNX10
SI
AGL
PRKAR1A
SILC1
MEPE
C3
PDPN
RB1
SEPSECS
MIRLET7F1
CYP1A1
PLEKHM1
ERG
CPA6
THBD
WNT1
NKILA
RARS2
ABCA1
MLYCD
MIR376B
KDM6B
GALE
EIF2B4
XBP1
IL37
PTPRJ
COL4A4
AARS2
DERL1
PRPS1
CD80
ITGA2B
CDKN2A
LMNB2
CCR7
CHRDL2
CYBA
CX3CR1
MIR23A
PPARGC1A
PLP1
FAM53A
AP4M1
PAX7
PROCR
ENO1
ADAMTSL4
PCGEM1
POFUT1
CASP8
MIR9-2
MIR9-3
ITPR1
EIF4G1
EIF2B5
SKOR1
MIR30C1
AGTR2
IL33
SCARB2
RAC1
CHAD
FMR1
LRP2
SLC35B2
KLF4
ARG1
RBP4
MIR148A
HPRT1
CCR1
CYTOR
SYK
F13A1
CXCR5
SEC23A
HAS3
MIR885
BAZ1B
GFM1
CD8A
SCN5A
FGF5
STC1
MIR1207
TLR10
UBA5
EFEMP1
FGF10
ZNF440
CCHCR1
CEBPB
WNT16
ANXA5
MIR128-1
PDGFB
NOTCH3
TRA2B
MRC1
SLC25A13
PDPR
FGF1
ABCB1
ALCAM
SETD1A
FGB
TRPM6
IFNB1
AGA
ANXA1
ITIH4
PTGER2
MIR582
GOLGB1
TYK2
NGFR
GHRL
ALG11
OPA3
CTSG
ICOS
SPDT
PNPO
SORL1
MIR224
ABT1
SYNJ1
DNAJC6
SEC24D
ATP2B1
LMAN1
COQ8A
IGFBP1
CHADL
CSF3
CHPF2
MMP12
COG1
TRAF3
IL7R
F11
MIR181A1
MIR125B2
MET
CTDP1
HNRNPA2B1
STAT1
ADGRG6
NDRG4
DDI1
IL1RL1
FOLR2
ZBTB43
WDR45
CNTF
FAM83C-AS1
MAF
ANG
MIR29C
SMURF2
CFLAR
DNAJC19
DYNC2H1
CCL7
MRC2
MIR320D1
SLC16A1
TET1
ZEB2
MIR126
THRA
LAPTM4A
TFRC
TRAF1
BAG1
GREM1
MT-TL1
P4HTM
CPS1
FOXP2
ACSF3
FTCD
TNNT1
FGF16
COL6A4P2
MIR195
MIR1299
TNFRSF6B
ADRB2
TGIF1
MBD3L5
HCFC1
FKBP6
HLA-A
AGTR1
LAMB3
LAMA3
PIGT
FGF21
KRT6B
FABP4
DNMT3B
ZNF705EP
KBTBD13
MIR1227
MIR3148
BAG6
NIN
MOCS2
GTPBP2
TMEM107
FGF17
TRAPPC13
HDAC7
SNORD19
PIK3C2A
SPTBN2
MIRLET7F2
CNR1
IL1R2
CREB3L1
SELL
ATIC
ASCC1
MUS81
BOK
NACA2
USP8
RNASE3
TWIST1
MIR33A
AZU1
REN
EIF2B2
POR
SOX11
CDC42EP2
UGDH
ATPSCKMT
BNC2
MC5R
ERCC4
CREB5
P4HA1
GSN
SOX2
NR1D1
MIR107
SMAD7
ITGA2
ATR
P4HA2
SLC27A6
ISLR2
PRANCR
GSK3B
C12orf60
HNRNPC
FGF4
AGK
TRA-TGC7-1
ABHD5
MIR499A
GNAO1
C5AR1
ATF2
EDNRA
GANAB
KLHL3
NKX2-6
TBCK
MIR30E
MIR200B
CHD7
UFM1
ARHGAP31
FOXG1
PANK2
ALOX15
VLDLR
CHST5
DEFB103B
MIR300
LSP1P3
PRTN3
COL4A5
ACVR1
CAPN2
ISOC1
YWHAE
MIR665
ACSL4
SLC37A4
TRL-AAG2-3
ROGDI
ELOF1
GRID2
AP3B1
DRD2
FST
TRAF3IP2
SMAP2
TAGLN
MNX1
LOXL1
SAA4
PUF60
TMEM43
AMPD2
HCG18
PDHA1
MIR181A2
ATP6V1A
CPOX
DPF2
DCDC1
RWDD2B
SAA2
ITGA5
THBS2-AS1
LOC126859908
MIR337
MAPK3
AKT3
BMPR2
H1-4
MMP16
OPA1
HAMP
DCHS1
TMEM126B
CSPG4
CCR4
FBP1
MIR99B
FGD5-AS1
EIF2B1
HLA-DRB5
ZEB1
MIR204
ERVW-1
GADD45B
MIR31HG
LINC01614
DNAI2
KIF21B
FGF6
FGF20
FGF22
COQ8B
SULF2
VSX1
OPRD1
SLC11A1
THPO
MYH9
CD47
KLF5
ERBB2
TCIRG1
MMP28
PLXNC1
MAFB
ACER3
MEN1
MIR4516
STAG1
ADCY6
PTCH1
PDE6H
PIK3CB
CXCL5
TPI1
PPARA
FOXP4
SHROOM1
ALDH1L1-AS2
MIR203A
PPP1R27
GPR33
FAM20C
MFAP2
MIR365A
PIGB
EGFR
BMP3
MIR10A
RXRB
GNB1
MTR
PTPRD
MIRLET7G
MYORG
HRH2
HOTAIRM1
WDR82
ELP1
TNFSF14
MIR16-2
HSPA4
EIF4G2
MICA
ULK1
IL12B
OPRK1
MIR144
ATL3
MIR125B1
ADD3
ALMS1
LYNX1
LAMP1
PREP
MIR454
HRH4
NGF-AS1
GPX4
EIF6
NCOA6
LOC126862586
LPCAT3
MAP2K6
DNAH11
SLC30A8
JCHAIN
CAMP
HLA-DQA1
MIR486-1
MIR100
FARS2
PNPT1
MC4R
CELF1
UFSP1
SLC44A2
EPYC
TNFRSF9
RUNX1
MIR212
DPEP1
CTLA4
ABCB4
WFS1
THAP1
SMG6
LAMB2
OAT
TBX2
UVSSA
CENATAC
ERGIC3
STAT5A
MTX1
HERC2
DHODH
LGALS9
AMACR
LGALS1
CRY1
IL3
FLT1
SDC4
HRH1
BRD2
UNC5C
PACERR
METTL3
CCL8
AGT
SCN11A
TMPO
WSCD2
SOD3
NAGS
KIAA1217
HDAC2
GRHL3
TNFSF13B
MIR320E
JAM3
ORAI1
TRAPPC2B
CXCL16
SERPINA4
OLIG3
NR1H3
CD40LG
LGALS4
WRN
CHMP1A
LOC101928540
PACSIN3
KHDRBS1
ATG2B
CD79A
PTGER4
MIR377
HOXA-AS3
ENSG00000269971
ENSG00000277310
VPS13C
TARS2
LZTFL1
SIX5
G6PC1
HJV
LIAS
LGR4
TMTC3
SMG7
MIR320B1
MIR320B2
MIR320D2
GALNT15
IL22RA1
YY1AP1
JUNB
COL6A5
ASH1L
KAT5
RASA2
ADAMTS8
IL36A
ROR2
GLI1
CBFB
CHST8
STK11
LVRN
UCN
WDR81
HTR2A
ETV3L
SPTBN1
CEACAM16
NR1I3
DPH1
TNFSF13
MAPK10
ABCB7
ALK
MIR124-1
MMP19
TCOF1
MIR215
TRIOBP
EHBP1L1
THSD7B
H3C3
ZC3H11B
LINC00976
LMX1B-DT
PTK2
DLEU1
MIR451A
SLC2A2
WDR35
WDR73
MIR488
IFRD1
PDGFRA
PDIA3
MSTO1
DEFB4A
DIO3
KCNK3
TCF7L1
SLC12A2
EMP1
RPP25
ADAMTS13
HLCS
ROBO3
MIR7-3HG
MESP2
MIR1277
TBX22
MIR151A
CRADD
CCDC97
FCGR1A
FGG
HLA-DPB1
KANSL1
FCGR3A
AQP9
LOC126807125
TRIB3
MIR29B2
ITPR3
HPX
USP33
NKX2-1
ZBTB38
MIR30B
NLRP12
GDF2
SERPINB5
CALCR
COL15A1
DZANK1
LIME1
PCNA
RPS6KB1
MIR338
FTH1
FAAH
LOC126806446
TPR
OTOF
MIR543
CDC7
MIR19B1
ECM1P2
CCN3
NCALD
ATF4
ADAM15
LPA
IL15RA
LINC01679
CCL21
SSPN
TPM1
ADAMTS12
TRIM8
CXCR1
PAK1
CYP2C9
TNR
DUSP1
REC114
PGR
EFNB2
PGF
ALDOA
MIR24-1
PSORS1C2
MTRR
SAR1A
TRAPPC14
CCND2
TIA1
SEC24A
HDAC1
NRXN2
SNTB2
CXCR2
DMBT1
PAPPA
DIS3L2
NEU4
MELTF-AS1
PAPSS1
MIR181C
PDCD5
WARS2
HDAC8
AKR1D1
PHKB
ENPP2
AHCY
AHR
ATG2A
AP5B1
XKR6
DCC
MMP17
MAP3K11
SCARNA6
SNORA57
DDIT3
NDE1
EDEM2
KIF12
MMP24OS
LOC105376225
ILF3
TMOD1
SETD2
GZMB
CBX1
DKK4
TCF3
PAX3
RHO
MIR379
EXTL1
TSLP
JMJD1C
ERI1
BPI
COLGALT1
KCNE2
HOXB3
PI16
SMYD1
TRIM31
SEC31B
ALX3
FRA10AC1
ZNF219
PDZD11
RASAL3
ZNF713
NBPF19
CSF2RA
CNR2
FAP
KDR
ART4
FGF14
EIF2AK2
DDR1
[truncated: 1,795 more rows]

## Sheet: Drugbank
ABCB1
ABCB11
ABCC1
ABCC3
ABCC4
ABCC5
ABCG2
ACHE
AHR
AKR1B1
AKR1B10
AKR1C1
AKR1C2
AKR1C4
ALB
ALOX5
AMACR
APH1A
APH1B
AR
ARSB
ASIC1
ATP4A
ATP4B
BCHE
BCL2
BDNF
C1QBP
CA2
CA3
CCL2
CD44
CDH11
CEMIP2
CFTR
CLCNKA
CXCL8
CXCR1
CXCR2
CYP1A1
CYP1A2
CYP1B1
CYP2A6
CYP2B6
CYP2C18
CYP2C19
CYP2C8
CYP2C9
CYP2D6
CYP2E1
CYP3A4
CYP3A5
CYP3A7
DBH
DRD2
FAAH
FABP2
GABRA1
GABRB2
GABRG2
GALNS
GDNF
GLRA1
GLRA2
GLRA3
GLRB
GLUL
GP1BA
GSTM1
GSTP1
GUSB
HABP2
HABP4
HAPLN1
HAPLN3
HEXB
HMMR
HRH2
HSD11B1
HYAL1
HYAL2
HYAL3
HYAL4
ICAM1
IDS
IDUA
IFNG
IL1B
IMPG2
KCNQ2
KCNQ3
LAYN
LYVE1
MAOA
MAPK3
MPO
NAT2
NCAN
NCSTN
NEU1
NR3C1
NR3C2
PDPK1
PGD
PHB2
PLA2G1B
PLA2G2A
PLA2G4A
PNLIP
PPARA
PPARD
PPARG
PSEN1
PSEN2
PSENEN
PTGDR2
PTGER1
PTGES3
PTGS1
PTGS2
RELA
RXRA
S100A7
SCN10A
SCN4A
SERPINA6
SERPINA7
SLC16A1
SLC16A7
SLC17A6
SLC17A7
SLC17A8
SLC22A1
SLC22A11
SLC22A2
SLC22A6
SLC22A7
SLC22A8
SLC2A1
SLC2A2
SLC2A3
SLC2A4
SLC47A1
SLC6A2
SLCO1A2
SLCO1B1
SLCO1C1
SLCO2B1
SPAM1
STAB2
STAT3
SULT1A1
SULT1A3
TDO2
THBD
TNFAIP6
TNFSF11
TRPV1
TTR
UGT1A1
UGT1A10
UGT1A3
UGT1A6
UGT1A7
UGT1A8
UGT1A9
UGT2B15
UGT2B4
UGT2B7
VCAN
VEGFA

## Sheet: Disgenet
GDF5
WWP2
SBNO1
TNF
LEP
WNT5A
WNT1
WNT3A
WNT4
WNT6
WNT2
WNT3
WNT7A
LTBP1
IL6
COMP
CRP
IL1B
ADIPOQ
TGFB1
IL1RN
RETN
MMP13
FGF18
MIR219A1
ASPN
NFKB1
TNFRSF11B
CCL2
VEGFA

## Sheet: OMIM
MATN3
FRZB
ASPN
COL2A1
ACAN
GDF5

## Sheet: TTD
NR3C1
COX-2
TRPV1
IL10
ANGPTL3
