# Supplementary material for: Isoviolanthin suppresses IL-1β-induced inflammatory and catabolic responses in chondrocytes
Source: Front Pharmacol. 2026 May 22;17:1809512. doi: 10.3389/fphar.2026.1809512 (PMC13237640; doi:10.3389/fphar.2026.1809512)
Supplement: Supplementary file 5 [file DataSheet2.xlsx]

## Sheet: PharmMapper
TREM1
GSTP1
HCK
NR1H2
CA12
RTN4R
PPIA
FAP
MTAP
TGFBR2
CDK2
ESR2
ICAM2
BCHE
CA2
EGFR
DDX6
CA1
QPCT
PDE4B
NUDT9
MAPK10
HSD17B11
PNP
MAPK14
FCAR
CHEK1
AMY1A
AMY1B
AMY1C
HSP90AA1
CFB
TTR
MMP3
CTSS
CMA1
AR
CYP19A1
HSPA8
PIM1
CTSD
PPARG
CCNA2
CSNK1G2
DPP4
DHFR
LGALS7
LGALS7B
NOS3
GSR
ESR1
PPARD
BMP7
FGFR1
PDE4D
SRC
BACE1
ANG
BAG1
PLA2G10
SHBG
CTSB
C1R
APCS
PYGL
CASP7
PARP1
TNNC1
ST14
F2
KDR
CFD
AKR1B1
TYMP
PLK1
PAH
SORD
IGLV2-8
ISG20
HK1
MIF
REN
AHCY
CRAT
ARF1
CTSV
AMD1
CDK6
PNPO
PLAU
ESRRG
MTHFD1
TGFBR1
AMY2A
CHIT1
ADH1B
PDE5A
FNTA
NQO2
BST1
CTSK
MMP8
PDE3B
AZGP1
ALB
EPHB4
DCK
HSD17B1
AKT1
DAPK1
LGALS2
CDA
ANXA5
MMP12
TGM3
DHODH
LYZ
TYMS
MMP7
ME2
NR3C2
SOD2
RNASE4
ABO
PGR
PCK1
PTPN1
F10
SYK
CTNNA1
FABP4
CSNK2A1
TNK2
LCK
IGF1R
HSD11B1
OTC
NCS1
AKR1C3
GSK3B
ATOX1
ALDH2
RAC2
PDPK1
CPB1
REG1A
IMPDH2
RHEB
B3GAT1
YARS1
MAN1B1
ADAM17
ADK
CYP2C9
EPHX2
RNASE3
IMPA1
GNPDA1
UMPS
LDHB
MAPKAPK2
NOS2
UCK2
RAB11A
HEXB
RHOA
AKR1C2
CES1
FHIT
ALDOA
ITK
FDPS
PRKACA
S100A9
XIAP
PAK6
NMNAT3
PPCDC
SSE1
CBR1
KIF11
BCAT2
PDHB
ACP3
HDAC8
CLK1
GPI
MMP13
APRT
SULT2A1
JAK2
TPH1
MMP9
ZAP70
F7
RAB5A
CCNT1
HAGH
RORA
ELANE
HPRT1
ARG2
KIT
MAPK8
SULT2B1
CBS
EPHA2
PAPSS1
SELP
CCL5
LGALS3
DTYMK
SERPINA1
BIRC7
NQO1
PADI4
IL2
JAK3
HMGCR
IGF1
MAOB
ABO
MET
PDK2
NR1I2
IMPDH1
FGFR2
PIK3CG
GALK1
FKBP1A
GP1BA
EIF4E
ADAM17
ARHGAP1
PPARA
SHMT1
CAT
ARSA
ADH1C
PKLR
TPI1
CDK5R1
CASP3
C1S
KYAT1
DPEP1
OAT
MMP16
SDS
HINT1
CTSF
GART
BLVRB
MMP1
HRAS
INSR
PTK2
GSTT2B
NMNAT1
CD209
CDC42
GMPR
F11
THRB
HSPA1A
HSPA1B
GSTA3
THRA
STAT1
RXRA
RAB9A
THRB
MAPK12
ATIC
SULT1E1
SETD7
FABP6
SRM
PITPNA
FABP3
NT5M
EEA1
CTSG
RAF1
PLEKHA4
MMP2
ARG1
MAPK1
LCN2
ADH5
SELE

## Sheet: SEA
AK1BA
AL1A2
AL1B1
ALDR
AMY1A
AVR2A
AVR2B
B4GT1
CAH13
CAH4
CAH7
CALM1
CBS
CCNT1
CD5R1
CDK13
CDK15
CDK18
CDKL5
CILK1
CP1A1
CP1B1
CREB1
ERAP1
GRK6
IL2
IL6
KC1AL
KCC4
KCND3
LYAM1
MAK
MAT1
MDR1
MRCKB
NMUR2
NOX4
PDIA1
PI51C
PLGF
PTPRS
RASH
S28A3
SC5A1
SC5A2
SC5A4
SC5AB
ST32A
SYYC
TYRO
UMPS
VEGFA
VRK2
XDH

## Sheet: SwissTargetPrediction
AKR1B1
CA7
CA12
